# Supplementary material for: A gemcitabine sensitivity screen identifies a role for NEK9 in the replication stress response
Source: Nucleic Acids Res. 2014 Sep 12;42(18):11517–27. doi: 10.1093/nar/gku840 (PMC4191414; doi:10.1093/nar/gku840)
Supplement: SUPPLEMENTARY DATA [file supp_gku840_nar-02238-h-2014-File009.xls]

## Sheet: Table S1 siRNA Summary
Table S1: siRNA Gemcitibine Synthetic Lethality Screen in MDA-MB-231 Human Triple-Negative Breast Cancer Cells; Summary of Results																												"ATM and ATR Substrate Analysis…"; Matsuoka et al; Science 25 May 2007			"Prognostic Impact of Vitamin B6…"; Galluzzi et al; Cell Report 30 Autust 2012	"Intrinsic Chemoresistance to Gemcitabine…"; Akada et al; Clinical Cancer Research April 15 2005	"A genetic screen identifies…"; Hurov et al; Genes & Development 2010	"A Genetic Screen Identifies…"; Smogorzewska et al; Molecular Cell July 2010	"A DDR Screen Identifies…"; Cotta-Ramusino et al; Science 10 June 2011	"A genome-wide homologous recombination screen…"; Adamson et al; Nature Cell Biology 2012 February 19	"Synthetic lethal screen identification of…" Whitehurst et al; Nature 12 April 2007	"A Genome-wide siRNA Screen Reveals…"; Paulsen et al; Molecular Cell 31 July 2009	"PRP19 Transforms into…"; Marechal et al; Molecular Cell 2014 Jan 23	"CDK9-Cyclin K Functions…"; Yu et al; EMBO Reports November 2010
siRNA Gene Target Identification					Primary Screen, Untransformed Viability								Primary Screen, Log2 Transformed Viability								Hits			Cross Reference				Table S1: DNA damage regulated pSQ/TQ sites identified in this study. (IP, phosph-antibodies)	Table S3: pSQ/TQ sites of genes implicated in DDR validated as ATM/ATR phosphorylation site	Table S7: pSQ/TQ sites regulated by UV or both UV and IR	Table S1: siRNA cisplatin in A549 (NSCLC) cells, whole genome library	Table 1/2: overexpression assocated with restance/sensitivity to gemcitabine in pancreatic cancer cell lines	Table S1/2: USOS IR whole genome shRNA library	Table S1: USOS MMC whole genome shRNA library	Table S1/2: U2OS Mitotic Index Change in response to IR, siRNA whole genome	Table S1: U2OS DSB-induced HR reporter cell line, siRNA whole genome	Table S3: sensitization to paclitaxel, H1155 (NSCLC), siRNA whole genome	Table S2: signficant increase in gH2AX with siRNA knockdown, whole genome	Table S1: DDR RPA-ssDNA IP, MS analysis	Table S1: Validated Deconvolution siRNA screen, sensitivity to HU in U2OS
Symbol	GENE ID	Gene Accession	GI Number		Treated/Untreated Viability Replicate 1	Treated/Untreated Viability Replicate 2	Treated/Untreated Viability Replicate 3	Standard Deviation	Average Treated/Untreated Viability, Normalized to NS=1	Z-Score	P-Value		Log2 Treated/Untreated Viability Replicate 1	Log2 Treated/Untreated Viability Replicate 2	Log2 Treated/Untreated Viability Replicate 3	Standard Deviation	Average Log2 Treated/Untreated Viability, Normalized to NS=0	Z-Score	P-Value		Primary Screen Sensitivity or Resistance Hit?	Secondary Screen Validated Sensitivity?		Gene Name	GO: Molecular Function	GO: Biological Process	GO: Cellular Component	Number of Putative Sites	Number of Putative Sites	UV Regulation?	Knockdown causes sensitivity/resistance to cisplatin	Overexpression causes resistance of sensitivity to gemcitabine?	Knockdown causes sensitivity/resistance to IR (log2 viability 1.0)	Knockdown causes sensitivity/resistance to MMC (log2viability 1.5)	Knockdown causes IR decrease in mitotic index, strong >8 fold, medium 8-4 fold	Knockdown causes reduced HR, viabiliity sensitivity or resistance to induced DSB	Knockdown causes sensitivity to paclitaxel	Knockdown increases gH2AX, 4=most significant	Peptides in WT IP minus peptides on DDR-null mutant IP	Number siRNAs causing sensitivity
ATR Control	ATR Control	ATR Control	ATR Control					0.0832281	0.282703	-3.04786	5.29418e-08					0.405445	-1.87826	-5.55622	3.89747e-16		sensitivity control
CHK1	1111	NM_001274	141803244		0.35699	0.196389	0.385818	0.102068	0.313066	-2.92418	4.43343e-05		-1.48605	-2.34821	-1.37401	0.533068	-1.73609	-5.12844	0.0123832		sensitivity			CHK1 checkpoint homolog (S. pombe)	ATP binding	DNA damage checkpoint	condensed nuclear chromosome	1	1						Medium	sensitivity to DSB		4
FN3KRP	79672	NM_024619	20149679		0.196384	0.465263	0.490187	0.162909	0.383945	-2.63547	0.00293099		-2.34825	-1.10388	-1.0286	0.741125	-1.49358	-4.39874	0.0353413		sensitivity	YES		Fructosamine-3-kinase-related protein	kinase activity						resistant
CHD5	26038	NM_015557	24308088		0.447326	0.341678	0.382948	0.053244	0.390651	-2.60815	6.08955e-07		-1.1606	-1.54929	-1.38478	0.195108	-1.36489	-4.01154	0.000241047		sensitivity			Chromodomain helicase DNA binding protein 5	ATP binding	chromatin assembly or disassembly	chromatin	1
CHK1 Control	CHK1 Control	CHK1 Control	CHK1 Control					0.0840011	0.397903	-2.57861	2.87528e-07					0.323228	-1.36223	-4.00353	2.40757e-12		sensitivity control
RAD1	5810	NM_002853	76881813		0.442124	0.48783	0.419097	0.0349847	0.449684	-2.36769	1.06384e-06		-1.17748	-1.03555	-1.25464	0.111132	-1.15589	-3.38267	1.03969e-06		sensitivity			RAD1 homolog (S. pombe)	3'-5' exonuclease activity	DNA repair	nucleus									resistance to DSB
MAPKAPK3	7867	NM_004635	34335241		0.402536	0.547873	0.53704	0.0809647	0.495817	-2.17978	4.5886e-05		-1.31281	-0.868086	-0.896898	0.248862	-1.02593	-2.99163	0.00328369		sensitivity	YES		Mitogen-activated protein kinase-activated protein kinase 3	ATP binding	protein amino acid phosphorylation	nucleus							sensitive
RTEL1	51750	NM_016434	30089967		0.541109	0.553558	0.504471	0.0255173	0.533046	-2.02813	5.87776e-06		-0.886009	-0.853193	-0.987156	0.0698254	-0.908786	-2.63915	1.8481e-07		sensitivity			Tumor necrosis factor receptor superfamily, member 6b, decoy	receptor activity	anti-apoptosis	soluble fraction						sensitive
CDK10	8558	NM_052987	32528264		0.659874	0.445099	0.515218	0.109522	0.540064	-1.99954	0.000828196		-0.599738	-1.1678	-0.956744	0.287139	-0.908094	-2.63707	0.00873499		sensitivity			Cyclin-dependent kinase (CDC2-like) 10	ATP binding	negative regulation of cell proliferation
ACIN1	22985	NM_014977	142377385		0.679577	0.589437	0.359224	0.165202	0.542746	-1.98862	0.00854623		-0.557291	-0.762592	-1.47705	0.482794	-0.93231	-2.70994	0.0362905		sensitivity			Apoptotic chromatin condensation inducer 1	ATPase activity	apoptosis	nucleus
FKBP6	8468	NM_003602	146229345		0.508866	0.509107	0.638553	0.0748049	0.552175	-1.95021	6.61417e-05		-0.974641	-0.973959	-0.647123	0.188896	-0.865241	-2.50813	0.0012332		sensitivity	YES		FK506 binding protein 6, 36kDa	FK506 binding	protein folding									Medium
HUS1	3364	NM_004507	31077213		1.02621	0.238588	0.404959	0.41513	0.556587	-1.93224	0.0999653		0.0373329	-2.06741	-1.30415	1.06553	-1.11141	-3.24883	0.108648		sensitivity			HUS1 checkpoint homolog (S. pombe)		DNA damage checkpoint														3
FBXO21	23014	NM_015002	53692181		0.376687	0.567938	0.784395	0.203984	0.57634	-1.85178	0.0230443		-1.40856	-0.816194	-0.350349	0.530367	-0.858369	-2.48745	0.0519064		sensitivity	YES		F-box protein 21	ubiquitin-protein ligase activity	ubiquitin cycle	ubiquitin ligase complex						resistant
PPM1E	22843	NM_014906	30089947		0.583528	0.734394	0.419959	0.15726	0.579294	-1.83975	0.0090602		-0.777126	-0.445374	-1.25168	0.405255	-0.824727	-2.38623	0.0312691		sensitivity	NO		Protein phosphatase 1E (PP2C domain containing)	hydrolase activity	protein amino acid dephosphorylation	protein serine/threonine phosphatase complex							sensitive
PTP4A3	11156	NM_007079	14589853		0.527922	0.70245	0.507873	0.107022	0.579415	-1.83925	0.00113553		-0.921604	-0.509532	-0.977459	0.255564	-0.802865	-2.32045	0.00785256		sensitivity	YES		Protein tyrosine phosphatase type IVA, member 3	phosphoprotein phosphatase activity	protein amino acid dephosphorylation
NUDT15	55270	NM_018283	8922791		0.669124	0.502229	0.570415	0.0839117	0.580589	-1.83447	0.000229049		-0.579654	-0.993583	-0.809916	0.207401	-0.794384	-2.29493	0.00301447		sensitivity	YES		Nudix (nucleoside diphosphate linked moiety X)-type motif 15	hydrolase activity
CDC25A	993	NM_201567	42490759		0.613703	0.500853	0.638288	0.0732894	0.584281	-1.81943	0.000105101		-0.704386	-0.997542	-0.647721	0.187761	-0.783216	-2.26133	0.00178026		sensitivity			Cell division cycle 25A	hydrolase activity	cell proliferation	intracellular
PRKCN (PRKD3)	23683	NM_005813	48255886		0.588833	0.538649	0.656094	0.0589288	0.594525	-1.7777	4.60537e-05		-0.764068	-0.892582	-0.608026	0.1425	-0.754892	-2.1761	0.000283661		sensitivity	YES		Protein kinase D3	ATP binding	intracellular signaling cascade
LASS2	29956	NM_022075	115430220		0.830972	0.402549	0.552365	0.217414	0.595295	-1.77457	0.0310909		-0.267129	-1.31276	-0.856305	0.52422	-0.812066	-2.34813	0.0562829		sensitivity	YES		LAG1 longevity assurance homolog 2 (S. cerevisiae)	transcription factor activity	regulation of transcription, DNA-dependent	integral to membrane
NADK (FLJ13052 )	65220	NM_023018	55743111		0.360221	0.633225	0.83697	0.239212	0.610139	-1.7141	0.0433307		-1.47305	-0.659209	-0.256751	0.619634	-0.796336	-2.3008	0.0788105		sensitivity	YES		NAD kinase	NAD+ kinase activity	ATP metabolism	cytosol
RRM1	6240	NM_001033	157266329		0.863512	0.720268	0.255107	0.318081	0.612962	-1.7026	0.0796312		-0.211711	-0.473394	-1.97083	0.949146	-0.885311	-2.56852	0.127355		sensitivity			Ribonucleotide reductase M1 polypeptide	ATP binding	DNA replication	ribonucleoside-diphosphate reductase complex							resistant		sensitivity to DSB		4
MEN1	4221	NM_130801	18860850		0.969	0.554934	0.331466	0.323481	0.618467	-1.68018	0.0840562		-0.045431	-0.849611	-1.59307	0.774017	-0.82937	-2.4002	0.104997		sensitivity			Multiple endocrine neoplasia I	protein binding	negative regulation of transcription from RNA polymerase II promoter	nucleus	1									sensitive
MLKL (FLJ34389)	197259	NM_152649	22749322		0.464629	0.564315	0.834034	0.191113	0.620993	-1.66989	0.0250613		-1.10585	-0.825428	-0.261821	0.429858	-0.731033	-2.10431	0.0460055		sensitivity	YES		Mixed lineage kinase domain-like	ATP binding	protein amino acid phosphorylation
G6PC3	92579	NM_138387	24308433		0.455259	0.840138	0.568383	0.197813	0.62126	-1.6688	0.0278599		-1.13524	-0.251301	-0.815064	0.447528	-0.733868	-2.11284	0.049719		sensitivity			Glucose 6 phosphatase, catalytic, 3	hydrolase activity											decreased HR, sensitivity to DSB
CBX4	8535	NM_003655	55770829		0.683539	0.591519	0.612701	0.0481915	0.629253	-1.63624	6.09172e-05		-0.548904	-0.757505	-0.706745	0.108784	-0.671051	-1.92383	6.48002e-05		sensitivity	YES		Chromobox homolog 4 (Pc class homolog, Drosophila)	chromatin binding	anti-apoptosis	chromatin
POLE	5426	NM_006231	62198236		0.830768	0.406554	0.658515	0.213351	0.631946	-1.62528	0.0368662		-0.267482	-1.29848	-0.602712	0.525901	-0.722892	-2.07981	0.069917		sensitivity			Polymerase (DNA directed), epsilon	3'-5' exonuclease activity	DNA repair	nucleus	1
NEK9	91754	NM_033116	31543285		0.38493	0.74009	0.772583	0.215046	0.632535	-1.62288	0.0377794		-1.37733	-0.434227	-0.372238	0.56325	-0.727932	-2.09498	0.0779526		sensitivity	YES		NIMA (never in mitosis gene a)- related kinase 9	ATP binding	cell cycle		1		UV
IKBKG	8517	NM_001099856	153791392		0.816214	0.471673	0.61414	0.173128	0.634009	-1.61687	0.0200072		-0.292981	-1.08414	-0.703359	0.395673	-0.693494	-1.99136	0.042679		sensitivity			Inhibitor of kappa light polypeptide gene enhancer in B-cells, kinase gamma	signal transducer activity	I-kappaB kinase/NF-kappaB cascade	nucleus
RPP30	10556	NM_006413	157151752		0.681749	0.666276	0.556871	0.0680727	0.634965	-1.61298	0.000199287		-0.552688	-0.585809	-0.844586	0.159826	-0.661028	-1.89367	0.00132934		sensitivity			Ribonuclease P/MRP 30kDa subunit	hydrolase activity	tRNA processing	nucleolar ribonuclease P complex
CHD8	57680	NM_020920	114326454		0.685855	0.743579	0.489773	0.13304	0.639736	-1.59355	0.00744252		-0.544024	-0.427443	-1.02981	0.319488	-0.667094	-1.91192	0.0273072		sensitivity													resistant
KIAA0377	9677	NM_014659	7662083		0.52056	0.755791	0.646	0.117702	0.640784	-1.58928	0.00417401		-0.941863	-0.40394	-0.630394	0.270079	-0.658732	-1.88676	0.0169262		sensitivity			KIAA0377 gene product	acid phosphatase activity
POLI	11201	NM_007195	154350219		0.722273	0.434967	0.785385	0.18678	0.647541	-1.56175	0.0281814		-0.469385	-1.20102	-0.348529	0.461275	-0.672979	-1.92963	0.0623357		sensitivity			Polymerase (DNA directed) iota	DNA binding	DNA repair	nucleoplasm
PPM1B	5495	NM_001033556	75813617		0.601761	0.75236	0.588831	0.0909106	0.647651	-1.5613	0.0011391		-0.732736	-0.410506	-0.764073	0.195714	-0.635772	-1.81768	0.00504178		sensitivity			Protein phosphatase 1B (formerly 2C), magnesium-dependent, beta isoform	hydrolase activity	protein amino acid dephosphorylation	protein serine/threonine phosphatase complex				sensitive
PPIH	10465	NM_006347	19224661		0.507359	0.761731	0.68237	0.130149	0.650487	-1.54975	0.00755744		-0.97892	-0.392646	-0.551374	0.303234	-0.64098	-1.83335	0.0259718		sensitivity			Peptidyl prolyl isomerase H (cyclophilin H)	cyclosporin A binding	nuclear mRNA splicing, via spliceosome	spliceosome complex
PRPS1	5631	NM_002764	19923737		0.881301	0.710611	0.361556	0.264924	0.651156	-1.54703	0.0677598		-0.182293	-0.492869	-1.46771	0.670705	-0.714291	-2.05393	0.106226		sensitivity	NO		Phosphoribosyl pyrophosphate synthetase 1	kinase activity	nucleoside metabolism								sensitive
PPP2R3A	5523	NM_002718	32967594		0.792687	0.673369	0.489081	0.152957	0.651712	-1.54476	0.0149002		-0.335177	-0.57053	-1.03185	0.354394	-0.645854	-1.84801	0.0384057		sensitivity			Protein phosphatase 2 (formerly 2A), regulatory subunit B'', alpha	calcium ion binding	protein amino acid dephosphorylation	protein phosphatase type 2A complex
CARM1	10498	NM_199141	40288287		0.596204	0.81329	0.546727	0.141792	0.652074	-1.54329	0.0111044		-0.746122	-0.298158	-0.871106	0.301265	-0.638462	-1.82577	0.0257393		sensitivity	NO
SBK1	388228	NM_001024401	67906173		0.671353	0.737064	0.557425	0.0908915	0.655281	-1.53022	0.00129337		-0.574857	-0.440138	-0.84315	0.205162	-0.619381	-1.76836	0.00693744		sensitivity	YES													Strong
CLK3	1198	NM_001292	4557478		0.562203	0.66911	0.737651	0.0884207	0.656321	-1.52599	0.00113567		-0.830838	-0.579684	-0.43899	0.198502	-0.616504	-1.7597	0.00604466		sensitivity			CDC-like kinase 3	ATP binding	protein amino acid phosphorylation	nucleus
METTL3	56339	NM_019852	99077115		0.972419	0.565385	0.43779	0.279221	0.658531	-1.51699	0.0779398		-0.0403506	-0.822695	-1.19169	0.587906	-0.684912	-1.96554	0.092553		sensitivity			Methyltransferase like 3	RNA binding	RNA methylation	nucleus	1							Medium
CHD7	55636	NM_017780	54112402		0.559812	0.576872	0.843908	0.159327	0.660197	-1.5102	0.0186308		-0.836986	-0.793677	-0.244843	0.330083	-0.625169	-1.78577	0.0346248		sensitivity	NO											resistant
CCNO (UNG2)	10309	NM_021147	153791754		0.570684	0.730342	0.695048	0.0838674	0.665358	-1.48918	0.00101463		-0.809235	-0.453356	-0.524816	0.18826	-0.595802	-1.69741	0.00530232		sensitivity			Uracil-DNA glycosylase 2	hydrolase activity, acting on glycosyl bonds	base-excision repair	nucleus									resistance to DSB
GRK7	131890	NM_139209	51896040		0.529298	0.622559	0.855413	0.167963	0.66909	-1.47397	0.0239956		-0.917847	-0.683717	-0.225306	0.352271	-0.608957	-1.73699	0.0430018		sensitivity			G protein-coupled receptor kinase 7	ATP binding	protein amino acid phosphorylation
HELB	92797	NM_033647	32455235		0.455115	0.68979	0.871093	0.208559	0.671999	-1.46212	0.0451547		-1.1357	-0.535771	-0.199102	0.474424	-0.623524	-1.78082	0.0754162		sensitivity			Helicase (DNA) B	helicase activity			1
CDC34	997	NM_004359	16357476		0.776582	0.507191	0.735258	0.145083	0.67301	-1.45801	0.0149472		-0.364789	-0.9794	-0.443678	0.334407	-0.595956	-1.69787	0.0398155		sensitivity			Cell division cycle 34	ligase activity	DNA replication initiation	nucleus							resistant
HRMT1L3	10196	NM_005788	142368309		1.04182	0.47209	0.514446	0.317416	0.676119	-1.44534	0.105873		0.0591101	-1.08287	-0.95891	0.62661	-0.660889	-1.89325	0.107932					HMT1 hnRNP methyltransferase-like 3 (S. cerevisiae)	S-adenosylmethionine-dependent methyltransferase activity	protein amino acid methylation	cytoplasm
FLJ35894	283847	XM_001130007	113426164		0.692804	0.680915	0.658134	0.0176179	0.677285	-1.44059	0.000154042		-0.52948	-0.554452	-0.603546	0.0376819	-0.562493	-1.59719	1.59181e-05		sensitivity
CDK12 (CRK7)	51755	NM_015083	157817072		0.722965	0.718246	0.606989	0.0656389	0.682733	-1.4184	0.000497614		-0.468002	-0.477451	-0.720258	0.14299	-0.555237	-1.57536	0.00155509		sensitivity			CDC2-related protein kinase 7	ATP binding	autophosphorylation	nucleus
STK33	65975	NM_030906	23943881		0.712078	0.69607	0.647218	0.0337873	0.685122	-1.40867	0.000185607		-0.489893	-0.522695	-0.627676	0.0719731	-0.546755	-1.54983	3.81631e-05		sensitivity			Serine/threonine kinase 33	ATP binding	protein amino acid phosphorylation
IBRDC2	255488	NM_182757	50284695		0.632606	0.852334	0.574753	0.146446	0.686564	-1.4028	0.0177058		-0.66062	-0.230509	-0.798986	0.296453	-0.563372	-1.59983	0.033322		sensitivity			IBR domain containing 2	electron transporter activity	electron transport	integral to membrane											2
CKS2	1164	NM_001827	4502858		0.481611	0.906321	0.677358	0.212571	0.68843	-1.3952	0.0528378		-1.05406	-0.141906	-0.562011	0.456549	-0.585992	-1.66789	0.0785467		sensitivity	NO		CDC28 protein kinase regulatory subunit 2	cyclin-dependent protein kinase activity	cell cycle									Medium	resistance to DSB
NRBP2	340371	NM_178564	31341683		0.918792	0.454124	0.693059	0.232366	0.688658	-1.39427	0.0643653		-0.122189	-1.13884	-0.52895	0.511698	-0.596661	-1.7	0.0924834		sensitivity	NO		Nuclear receptor binding protein 2	ATP binding	protein amino acid phosphorylation										sensitivity to DSB
NSMCE2 (FLJ32440)	286053	NM_173685	27734760		0.671076	0.590678	0.807595	0.109662	0.689783	-1.38969	0.00565641		-0.575452	-0.759556	-0.308297	0.2269	-0.547768	-1.55288	0.0156027		sensitivity			Hypothetical protein FLJ32440	zinc ion binding
COIL	8161	NM_004645	57863302		0.64723	0.624093	0.800137	0.095662	0.690487	-1.38682	0.00302813		-0.62765	-0.680166	-0.321681	0.1936	-0.543166	-1.53903	0.00849667		sensitivity	NO		Coilin			nucleus									resistance to DSB
PSMC1	5700	NM_002802	24430150		1.13241	0.515353	0.433584	0.382055	0.693782	-1.3734	0.14858		0.179394	-0.956366	-1.20562	0.738279	-0.660863	-1.89318	0.135587					Proteasome (prosome, macropain) 26S subunit, ATPase, 1	ATP binding	protein catabolism	cytosol									sensitivity to DSB
CDKL1	8814	NM_004196	37596296		0.688086	0.772989	0.626867	0.0733804	0.695981	-1.36444	0.00102417		-0.539339	-0.37148	-0.67377	0.151452	-0.528196	-1.49399	0.00279208					Cyclin-dependent kinase-like 1 (CDC2-related kinase)	ATP binding	protein amino acid phosphorylation														2
PSKH2	85481	NM_033126	14916454		0.986983	0.591295	0.511481	0.254638	0.696586	-1.36197	0.0808899		-0.0189026	-0.758049	-0.967248	0.49824	-0.5814	-1.65408	0.0923848		sensitivity			Protein serine kinase H2	ATP binding	protein amino acid phosphorylation
DKFZP434C131	25989	NM_001099436	150456431		0.609328	0.607936	0.878046	0.155548	0.698437	-1.35444	0.0243775		-0.714709	-0.718009	-0.187632	0.305265	-0.540117	-1.52986	0.0396634		sensitivity
USP5	8078	NM_003481	148727246		0.759066	0.627525	0.708831	0.0663795	0.698474	-1.35428	0.000745955		-0.397703	-0.672256	-0.496487	0.139064	-0.522149	-1.4758	0.00181478					Ubiquitin specific protease 5 (isopeptidase T)	cysteine-type endopeptidase activity	ubiquitin cycle	lysosome
FBXO11	80204	NM_012167	30089921		0.475439	0.612791	1.01548	0.280675	0.701237	-1.34303	0.0985066		-1.07267	-0.706533	0.0221629	0.557331	-0.585679	-1.66695	0.108817					F-box protein 11	ubiquitin-protein ligase activity	protein ubiquitination	ubiquitin ligase complex
PRKDC	5591	NM_006904	31340617		0.797178	0.758852	0.547955	0.1342	0.701329	-1.34266	0.0150885		-0.327026	-0.398109	-0.86787	0.293894	-0.531002	-1.50243	0.0374621					Protein kinase, DNA-activated, catalytic polypeptide	DNA binding	DNA recombination	nucleus	2	2				validated sensitive (4 shRNAs)			sensitivity to DSB
CASP8	841	NM_033358	122056472		0.621898	0.765161	0.720301	0.07328	0.702453	-1.33807	0.00117332		-0.68525	-0.386165	-0.473327	0.153818	-0.514914	-1.45403	0.00342387					Caspase 8, apoptosis-related cysteine protease	caspase activity	apoptotic program	cytoskeleton	1
CETN2	1069	NM_004344	4757901		0.749664	0.606582	0.753814	0.0838323	0.703353	-1.33441	0.00209055		-0.415683	-0.721226	-0.40772	0.178748	-0.514877	-1.45391	0.00723403					Centrin, EF-hand protein, 2	calcium ion binding	cell cycle	centrosome
UBE2D3	7323	NM_181893	33149323		0.857423	0.569674	0.683418	0.144922	0.703505	-1.33379	0.0202975		-0.221922	-0.811792	-0.549161	0.295524	-0.527625	-1.49227	0.0385684					Ubiquitin-conjugating enzyme E2D 3 (UBC4/5 homolog, yeast)	ligase activity	ubiquitin cycle
CHKB	1120	NM_005198	23238259		0.722374	0.461738	0.928217	0.233775	0.70411	-1.33133	0.0718475		-0.469181	-1.11485	-0.107465	0.51032	-0.563833	-1.60122	0.100867					Carnitine palmitoyltransferase 1B (muscle)	acyltransferase activity	fatty acid beta-oxidation	integral to membrane									resistance to DSB
CHRAC1	54108	NM_017444	24432041		0.75535	0.78671	0.570312	0.11694	0.704124	-1.33127	0.00910725		-0.404783	-0.346096	-0.810176	0.252705	-0.520352	-1.47039	0.0258163					Chromatin accessibility complex 1	DNA binding	chromatin remodeling	chromatin accessibility complex
PSMD4	5710	NM_002810	78000204		1.06491	0.533579	0.514086	0.312541	0.70419	-1.331	0.11837		0.0907251	-0.906227	-0.959919	0.5917	-0.591807	-1.68539	0.11695					Proteasome (prosome, macropain) 26S subunit, non-ATPase, 4			proteasome complex (sensu Eukaryota)	1
KHSRP	8570	NM_003685	154354999		1.28326	0.374189	0.455758	0.502963	0.704403	-1.33013	0.208302		0.359817	-1.41816	-1.13366	0.955041	-0.730668	-2.10321	0.163633					KH-type splicing regulatory protein (FUSE binding protein 2)	RNA splicing factor activity, transesterification mechanism	RNA splicing	nucleus	3			sensitive
CDK5R1	8851	NM_003885	34304373		0.654277	0.837405	0.624552	0.115272	0.705411	-1.32602	0.00873405		-0.612025	-0.256003	-0.679106	0.227402	-0.515711	-1.45643	0.0188233					Cyclin-dependent kinase 5, regulatory subunit 1 (p35)	cyclin-dependent protein kinase 5 activator activity	brain development	cyclin-dependent protein kinase 5 activator complex
HNRPAB	3182	NM_004499	55956920		1.21875	0.42834	0.475459	0.443368	0.707516	-1.31745	0.185821		0.285402	-1.22317	-1.07261	0.830929	-0.670126	-1.92105	0.154338					Heterogeneous nuclear ribonucleoprotein A/B	RNA helicase activity	mRNA editing	nucleus
RAD51C	5889	NM_002876	17402894		0.719427	0.792629	0.612019	0.0908432	0.708025	-1.31538	0.00324557		-0.47508	-0.335282	-0.708351	0.188476	-0.506238	-1.42792	0.00973624					RAD51 homolog C (S. cerevisiae)	ATP binding	DNA recombination	nucleus
DUB3	377630	NM_201402	153792149		0.853439	0.431304	0.839495	0.239796	0.708079	-1.31516	0.0774168		-0.22864	-1.21322	-0.252407	0.561713	-0.564756	-1.604	0.116243					Deubiquitinating enzyme 3	cysteine-type endopeptidase activity	ubiquitin-dependent protein catabolism
HDAC6	10013	NM_006044	13128863		0.541417	0.577608	1.00861	0.259916	0.709211	-1.31055	0.0903473		-0.885189	-0.791837	0.0123656	0.493467	-0.554887	-1.5743	0.0981282					Histone deacetylase 6	actin binding	cell cycle	cytoplasm
MAD2L2	10459	NM_006341	6006019		0.693805	0.64893	0.790514	0.0723559	0.711083	-1.30292	0.0013535		-0.527399	-0.623865	-0.339138	0.144809	-0.496801	-1.39952	0.00293479					MAD2 mitotic arrest deficient-like 2 (yeast)		cell cycle								sensitive
ATR	545	NM_001184	157266316		0.719488	0.695579	0.71874	0.0135934	0.711269	-1.30216	0.000364707		-0.474957	-0.523714	-0.476457	0.027727	-0.491709	-1.38421	5.78987e-05					Ataxia telangiectasia and Rad3 related	DNA binding	DNA repair	chromosome							sensitive	Strong				34
CRY2	1408	NM_021117	141801792		0.69578	0.785088	0.656767	0.0657829	0.712545	-1.29697	0.00100912		-0.523297	-0.349074	-0.606547	0.131388	-0.492973	-1.38801	0.00178398					Cryptochrome 2 (photolyase-like)	DNA photolyase activity	DNA repair										resistance to DSB
RERG	85004	NM_032918	14249703		0.685113	0.857124	0.596543	0.132498	0.712927	-1.29541	0.0164627		-0.545585	-0.222425	-0.745302	0.263856	-0.504437	-1.4225	0.031747					RAS-like, estrogen-regulated, growth inhibitor	GDP binding	negative regulation of cell growth	cytosol
PAPOLA	10914	NM_032632	47834324		0.699118	0.751234	0.693426	0.0318599	0.714593	-1.28863	0.000396919		-0.516392	-0.412665	-0.528186	0.0635655	-0.485748	-1.36627	8.52984e-05					Poly(A) polymerase alpha	RNA binding	mRNA polyadenylylation	cytoplasm
PPP1R3D	5509	NM_006242	37622904		0.615612	0.906241	0.625906	0.164904	0.71592	-1.28322	0.034226		-0.699907	-0.142033	-0.675982	0.315409	-0.505974	-1.42713	0.0496078					Protein phosphatase 1, regulatory subunit 3D	hydrolase activity	carbohydrate metabolism
PRPF4B	8899	NM_003913	89276755		1.00602	0.615881	0.528423	0.254282	0.716774	-1.27974	0.0909062		0.00865868	-0.699277	-0.920235	0.485256	-0.536951	-1.52033	0.100719					PRP4 pre-mRNA processing factor 4 homolog B (yeast)	ATP binding	RNA splicing	nucleus
LIG3	3980	NM_002311	73747843		0.803052	0.543434	0.815326	0.153556	0.720604	-1.26414	0.0290754		-0.316434	-0.879823	-0.294551	0.33177	-0.496936	-1.39993	0.0576498					Ligase III, DNA, ATP-dependent	ATP binding	DNA repair	nucleus						sensitive
FLJ20321	54897	NM_017766	119709821		0.604734	0.768382	0.792452	0.102142	0.721856	-1.25904	0.00677067		-0.725628	-0.380105	-0.335604	0.213497	-0.480446	-1.35031	0.0187177					Hypothetical protein FLJ20321	nucleic acid binding		nucleus
CETN1	1068	NM_004066	4757973		0.738824	0.750405	0.680635	0.0373897	0.723288	-1.25321	0.000530253		-0.436698	-0.414259	-0.555047	0.0756432	-0.468668	-1.31488	0.000177654					Centrin, EF-hand protein, 1	calcium ion binding	cell cycle	centrosome
PTPN18	26469	NM_014369	18375654		0.692776	0.805815	0.677304	0.0701573	0.725298	-1.24502	0.00167861		-0.529539	-0.31148	-0.562125	0.136281	-0.467715	-1.31201	0.00287871					Protein tyrosine phosphatase, non-receptor type 18 (brain-derived)	hydrolase activity	protein amino acid dephosphorylation
HEMK1	51409	NM_016173	54792139		1.01833	0.546465	0.614872	0.254986	0.726554	-1.2399	0.0968633		0.0261984	-0.8718	-0.701643	0.476988	-0.515748	-1.45654	0.104524					HemK methyltransferase family member 1	DNA binding	DNA methylation										decreased HR
CDC2L5	8621	NM_031267	145309299		0.823132	0.716266	0.645823	0.0892758	0.728407	-1.23236	0.00439685		-0.280805	-0.481432	-0.63079	0.175617	-0.464342	-1.30186	0.00991729					Cell division cycle 2-like 5 (cholinesterase-related cell division controller)	ATP binding	development		1								resistance to DSB
RAD9A	5883	NM_004584	19924112		0.609254	0.726774	0.849472	0.120118	0.7285	-1.23198	0.014025		-0.714884	-0.460422	-0.235361	0.239911	-0.470222	-1.31955	0.028964					RAD9 homolog A (S. pombe)		DNA damage checkpoint	nucleus	1		UV				resistant
PTPN11	5781	NM_002834	33356176		0.664781	0.831673	0.697551	0.0884266	0.731335	-1.22043	0.00447596		-0.589049	-0.265912	-0.51963	0.170103	-0.458197	-1.28337	0.00911253					Protein tyrosine phosphatase, non-receptor type 11 (Noonan syndrome 1)	hydrolase activity	intracellular signaling cascade
CDK5	1020	NM_004935	38454327		0.77915	0.633183	0.784981	0.086007	0.732438	-1.21594	0.00410579		-0.360026	-0.659306	-0.34927	0.175976	-0.456201	-1.27736	0.010687					Cyclin-dependent kinase 5	ATP binding	cell cycle										resistance to DSB
RAD50	10111	NM_005732	19924128		0.55545	0.9306	0.716471	0.188201	0.734174	-1.20887	0.0561294		-0.848272	-0.103766	-0.481019	0.372264	-0.477686	-1.34201	0.078286					RAD50 homolog (S. cerevisiae)	3'-5' exonuclease activity	cell cycle	Mre11 complex	1	0							resistance to DSB			16
CLK1	1195	NM_004071	67551260		0.629318	0.756248	0.821235	0.0976099	0.7356	-1.20306	0.00710996		-0.668138	-0.403069	-0.284134	0.196582	-0.45178	-1.26406	0.0169609					CDC-like kinase 1	ATP binding	cell proliferation	nucleus
LEPREL2	10536	NM_014262	110611924		0.894158	0.810188	0.507146	0.203578	0.737164	-1.19669	0.0681941		-0.161398	-0.303671	-0.979526	0.437103	-0.481532	-1.35358	0.101684					Leprecan-like 2	binding	protein metabolism
PFTK1	5218	NM_012395	32130539		0.799651	0.717851	0.694791	0.0551036	0.737431	-1.1956	0.00120643		-0.322558	-0.478243	-0.525349	0.106129	-0.44205	-1.23478	0.00110929					PFTAIRE protein kinase 1	ATP binding	protein amino acid phosphorylation	cytoplasm
UFD1L	7353	NM_001035247	78214517		1.1246	0.454124	0.634956	0.346891	0.737895	-1.19371	0.159687		0.169418	-1.13884	-0.655271	0.661501	-0.541565	-1.53422	0.152907					Ubiquitin fusion degradation 1-like		ubiquitin-dependent protein catabolism							validated sensitive
CDK4	1019	NM_000075	16936531		0.664363	0.824988	0.735606	0.0804829	0.741652	-1.1784	0.00387508		-0.589956	-0.277555	-0.442994	0.156292	-0.436835	-1.21909	0.00765048					Cyclin-dependent kinase 4	ATP binding	G1/S transition of mitotic cell cycle
PPM1G	5496	NM_002707	29826283		0.559997	0.882949	0.782263	0.165246	0.741736	-1.17806	0.043779		-0.836509	-0.179598	-0.354274	0.340244	-0.456794	-1.27915	0.0717905					Protein phosphatase 1G (formerly 2C), magnesium-dependent, gamma isoform	hydrolase activity	cell cycle arrest	nucleus	1		UV/IR
CTDSP1	58190	NM_021198	10864008		0.730469	0.834842	0.662396	0.0868573	0.742569	-1.17467	0.00519874		-0.453105	-0.260425	-0.594234	0.167566	-0.435921	-1.21634	0.0103783					CTD (carboxy-terminal domain, RNA polymerase II, polypeptide A) small phosphatase 1	hydrolase activity	biological process unknown	nucleus
HTCD37	58497	NM_021222	24308262		0.956587	0.7616	0.512246	0.222724	0.743478	-1.17097	0.08512		-0.064032	-0.392895	-0.965091	0.455973	-0.474006	-1.33094	0.111318					Prune homolog (Drosophila)	pyrophosphatase activity	biological process unknown	cytoplasm
PIAS1	8554	NM_016166	7706636		0.764785	0.806556	0.661764	0.0745238	0.744368	-1.16734	0.00316555		-0.386875	-0.310153	-0.595611	0.147729	-0.43088	-1.20117	0.0063185					Protein inhibitor of activated STAT, 1	ATP-dependent RNA helicase activity	JAK-STAT cascade	nucleus
POLD2	5425	NM_006230	5453923		1.05274	0.654882	0.529954	0.273008	0.745859	-1.16127	0.120937		0.0741484	-0.610693	-0.91606	0.507078	-0.484202	-1.36162	0.125823					Polymerase (DNA directed), delta 2, regulatory subunit 50kDa	DNA-directed DNA polymerase activity	DNA replication	nucleus						resistant
DUSP5	1847	NM_004419	62865889		0.933022	0.590783	0.714963	0.173252	0.746256	-1.15965	0.0513156		-0.100016	-0.7593	-0.48406	0.331135	-0.447792	-1.25206	0.0707456					Dual specificity phosphatase 5	MAP kinase phosphatase activity	protein amino acid dephosphorylation	nucleus
CDK11	23097	NM_015076	40254862		0.7308	0.830932	0.677425	0.0779311	0.746386	-1.15912	0.00383758		-0.452451	-0.267198	-0.561867	0.148952	-0.427172	-1.19002	0.00681252					Cell division cycle 2-like 6 (CDK8-like)	ATP binding	protein amino acid phosphorylation							sensitive			resistance to DSB
CHD1	1105	NM_001270	68299794		0.784499	0.523077	0.933718	0.20786	0.747098	-1.15622	0.0766444		-0.350156	-0.934906	-0.0989418	0.428928	-0.461335	-1.29281	0.105746					Chromodomain helicase DNA binding protein 1	ATP binding	chromatin assembly or disassembly	chromatin
TEP1	7011	NM_007110	21536370		1.06587	0.565385	0.610219	0.276923	0.747159	-1.15597	0.124405		0.0920346	-0.822695	-0.7126	0.499381	-0.481087	-1.35224	0.12431					Telomerase-associated protein 1	ATP binding	DNA replication and chromosome cycle	chromosome, telomeric region
RNF8	9025	NM_183078	157419146		0.737399	0.834533	0.67455	0.0806015	0.748827	-1.14918	0.0045325		-0.439483	-0.260959	-0.568003	0.154199	-0.422815	-1.17691	0.00827873					Ring finger protein 8	ligase activity	protein ubiquitination	nucleus
CBL	867	NM_005188	52426744		0.732939	0.637515	0.879562	0.121923	0.750006	-1.14438	0.019745		-0.448235	-0.649468	-0.185142	0.232849	-0.427615	-1.19135	0.0342295					Cas-Br-M (murine) ecotropic retroviral transforming sequence	calcium ion binding	cell surface receptor linked signal transduction	nucleus						resistant
ABL1	25	NM_005157	62362413		0.82023	0.942189	0.48827	0.234916	0.75023	-1.14346	0.0979423		-0.285899	-0.0859115	-1.03425	0.499894	-0.468686	-1.31493	0.129256					V-abl Abelson murine leukemia viral oncogene homolog 1	ATP binding	DNA damage response, signal transduction resulting in induction of apoptosis	nucleus									resistance to DSB		2
TMX2	51075	NM_015959	7705725		0.905499	0.664591	0.683245	0.134028	0.751112	-1.13987	0.0269757		-0.143215	-0.589461	-0.549525	0.24692	-0.4274	-1.19071	0.0401896					Thioredoxin-related transmembrane protein 2	electron transporter activity	electron transport
PIP5KL1	138429	NM_173492	27735084		0.765421	0.711756	0.778258	0.0352781	0.751812	-1.13702	0.00113286		-0.385674	-0.490545	-0.361679	0.0685323	-0.412633	-1.14627	0.000404842					Phosphatidylinositol-4-phosphate 5-kinase-like 1	1-phosphatidylinositol-4-phosphate 5-kinase activity
CBLC	23624	NM_012116	20149595		0.672306	0.803869	0.782689	0.0706422	0.752955	-1.13236	0.00327229		-0.57281	-0.314967	-0.353488	0.139086	-0.413755	-1.14965	0.00581031					Cas-Br-M (murine) ecotropic retroviral transforming sequence c
HNF4A	3172	NM_001030004	71725335		0.962913	0.600228	0.698393	0.187594	0.753845	-1.12874	0.0655928		-0.054522	-0.736417	-0.517888	0.348196	-0.436276	-1.21741	0.0817726					Hepatocyte nuclear factor 4, alpha	RNA polymerase II transcription factor activity	blood coagulation	nucleus
RAD51L3	5892	NM_002878	19924118		0.649825	0.834833	0.785987	0.0958765	0.756882	-1.11637	0.00968775		-0.621876	-0.260441	-0.347422	0.188647	-0.409913	-1.13809	0.0201527					RAD51-like 3 (S. cerevisiae)	ATP binding	DNA recombination	nucleus							resistant
RBBP4	5928	NM_005610	5032026		0.535042	0.982715	0.755794	0.223844	0.75785	-1.11242	0.0949983		-0.902277	-0.0251553	-0.403934	0.439917	-0.443789	-1.24002	0.116759					Retinoblastoma binding protein 4		DNA repair	nucleus						sensitive
CLK4	57396	NM_020666	10190705		0.557223	0.662701	1.05385	0.26165	0.757925	-1.11212	0.121981		-0.843674	-0.593569	0.0756726	0.475331	-0.453857	-1.27031	0.126232					CDC-like kinase 4	ATP binding	protein amino acid phosphorylation	nucleus							sensitive
PTEN	5728	NM_000314	110224474		0.958927	0.72681	0.589692	0.186643	0.758476	-1.10987	0.0674805		-0.0605075	-0.460349	-0.761967	0.351874	-0.427608	-1.19133	0.086438					Phosphatase and tensin homolog (mutated in multiple advanced cancers 1)	hydrolase activity	cell cycle								sensitive
FBXO24	26261	NM_012172	91807114		0.830367	0.653686	0.791957	0.0929252	0.75867	-1.10909	0.00898938		-0.26818	-0.613331	-0.336506	0.182771	-0.406006	-1.12633	0.0186509					F-box protein 24	ubiquitin-protein ligase activity	protein ubiquitination	ubiquitin ligase complex							sensitive				4
CDY	203611	NM_001001722	49355786		0.775769	0.731328	0.774367	0.0252632	0.760488	-1.10168	0.00134392		-0.3663	-0.45141	-0.368911	0.0484021	-0.395541	-1.09484	0.000386683
PPP2R5C	5527	NM_178588	31083249		0.870887	0.810704	0.601964	0.141135	0.761185	-1.09884	0.0352819		-0.199443	-0.302753	-0.732251	0.282556	-0.411482	-1.14281	0.0605409					Protein phosphatase 2, regulatory subunit B (B56), gamma isoform	hydrolase activity	signal transduction	nucleus
PGAM4	441531	NM_001029891	84370365		1.05156	0.70386	0.534344	0.263674	0.763255	-1.09041	0.127394		0.0725309	-0.50664	-0.904159	0.491152	-0.446089	-1.24694	0.135308
PPIL4	85313	NM_139126	22538483		0.633517	0.975776	0.680904	0.185444	0.763399	-1.08982	0.0694398		-0.658545	-0.0353774	-0.554476	0.333824	-0.416133	-1.1568	0.0825922					Peptidylprolyl isomerase (cyclophilin)-like 4	nucleic acid binding	protein folding												4
POLE4	56655	NM_019896	38455393		0.68585	0.628016	0.977429	0.187284	0.763765	-1.08833	0.0710845		-0.544036	-0.671127	-0.0329368	0.337802	-0.416033	-1.1565	0.084433					Polymerase (DNA-directed), epsilon 4 (p12 subunit)	DNA binding		nucleus	1
CMAS	55907	NM_018686	22027483		0.697248	0.620801	0.974865	0.186314	0.764305	-1.08613	0.070658		-0.520256	-0.687798	-0.0367255	0.338075	-0.414926	-1.15317	0.08497					Cytidine monophosphate N-acetylneuraminic acid synthetase	N-acylneuraminate cytidylyltransferase activity	lipopolysaccharide biosynthesis	nucleus									sensitivity to DSB	sensitive	2
PRKAB2	5565	NM_005399	40254820		0.948811	0.704592	0.64226	0.162019	0.765221	-1.0824	0.0523948		-0.0758077	-0.505141	-0.638771	0.29414	-0.406573	-1.12804	0.0675843					Protein kinase, AMP-activated, beta 2 non-catalytic subunit		fatty acid biosynthesis										sensitivity to DSB
PIN1	5300	NM_006221	56676308		0.728139	0.792676	0.775705	0.0334554	0.765506	-1.08124	0.00163162		-0.457715	-0.335197	-0.366421	0.0636659	-0.386444	-1.06747	0.000604802					Protein (peptidyl-prolyl cis/trans isomerase) NIMA-interacting 1	isomerase activity	cell cycle	nucleus	1
UBE3B	89910	NM_130466	35493958		0.993614	0.74009	0.564626	0.215674	0.76611	-1.07878	0.0945228		-0.00924325	-0.434227	-0.824632	0.407816	-0.422701	-1.17656	0.112381					Ubiquitin protein ligase E3B	ubiquitin-protein ligase activity	ubiquitin cycle	intracellular
UMP-CMPK	51727	NM_016308	7706496		0.658238	0.68974	0.957849	0.164642	0.768609	-1.0686	0.0562381		-0.603319	-0.535876	-0.0621292	0.294921	-0.400441	-1.10959	0.0700867					UMP-CMP kinase	ATP binding	nucleobase, nucleoside, nucleotide and nucleic acid metabolism	cytoplasm						resistant
HDAC2	3066	NM_001527	116284375		0.611628	0.727115	0.970394	0.183137	0.769712	-1.06411	0.0714908		-0.709273	-0.459744	-0.0433582	0.336423	-0.404125	-1.12067	0.0883656					Histone deacetylase 2
PPIG	9360	NM_004792	42560243		0.470853	0.615335	1.22874	0.402396	0.771643	-1.05624	0.215588		-1.08665	-0.700556	0.29718	0.714089	-0.496676	-1.39915	0.184566					Peptidyl-prolyl isomerase G (cyclophilin G)	cyclosporin A binding	RNA splicing	nucleoplasm	2		UV/IR
CUL1	8454	NM_003592	32307160		0.726049	0.818762	0.770188	0.0463739	0.771666	-1.05615	0.00238733		-0.461861	-0.288485	-0.376717	0.0866926	-0.375687	-1.03511	0.00151086					Cullin 1	protein binding	G1/S transition of mitotic cell cycle							resistant
RAD51	5888	NM_133487	154275770		0.723302	0.978374	0.625123	0.18234	0.7756	-1.04012	0.0746408		-0.46733	-0.0315419	-0.677789	0.329606	-0.39222	-1.08485	0.0899524					RAD51 homolog (RecA homolog, E. coli) (S. cerevisiae)	ATP binding	DNA repair	nucleus									decreased HR
CDY1B	253175	NM_001003894	51538572		0.766346	0.884018	0.679363	0.10271	0.776576	-1.03615	0.0171053		-0.383931	-0.177853	-0.557745	0.190174	-0.373176	-1.02755	0.027827					Chromodomain protein, Y-linked, 1B
NSD1	64324	NM_022455	27477093		0.670711	0.534063	1.13371	0.314274	0.779493	-1.02426	0.174247		-0.576237	-0.904917	0.181046	0.5569	-0.433369	-1.20867	0.164364					Nuclear receptor binding SET domain protein 1	DNA binding	protein ubiquitination	nucleus
PCOLN3	5119	NM_001083314	134019486		0.797777	0.888449	0.66084	0.114586	0.782356	-1.01261	0.025938		-0.325943	-0.170638	-0.597626	0.216121	-0.364736	-1.00215	0.0425399					Procollagen (type III) N-endopeptidase	metallopeptidase activity	cell cycle	condensed nuclear chromosome
PCBD	5092	NM_000281	50086629		0.938685	0.585848	0.828058	0.180462	0.784197	-1.0051	0.0789909		-0.0912868	-0.771402	-0.272196	0.352253	-0.378295	-1.04295	0.107028					6-pyruvoyl-tetrahydropterin synthase/dimerization cofactor of hepatocyte nuclear factor 1 alpha (TCF1)	4-alpha-hydroxytetrahydrobiopterin dehydratase activity	tetrahydrobiopterin biosynthesis
CDC14A	8556	NM_033312	150417992		0.771303	0.721306	0.860527	0.0705251	0.784379	-1.00437	0.0068741		-0.374631	-0.471316	-0.216708	0.128525	-0.354218	-0.970507	0.00874223					CDC14 cell division cycle 14 homolog A (S. cerevisiae)	hydrolase activity	cell proliferation	nucleus
PSPHL	8781	XM_926720	89024914		0.977599	0.735906	0.641495	0.173347	0.785	-1.00183	0.0735342		-0.0326853	-0.442406	-0.64049	0.309983	-0.371861	-1.02359	0.0889063					Phosphoserine phosphatase-like	phosphoserine phosphatase activity	cell proliferation
FLJ32685	152110	NM_152534	22749114		0.78845	0.588132	0.978895	0.195402	0.785159	-1.00118	0.0922614		-0.342908	-0.765787	-0.0307733	0.368895	-0.379823	-1.04755	0.114252					NIMA (never in mitosis gene a)- related kinase 10	ATP binding	protein amino acid phosphorylation							sensitive
IPO8	10526	NM_006390	53759102		1.08305	0.808701	0.465411	0.30946	0.78572	-0.998899	0.176903		0.115099	-0.306322	-1.10342	0.618837	-0.431548	-1.20319	0.185514					Importin 8	Ran GTPase binding	protein transport	cytoplasm
HERC4	26091	NM_015601	145386582		1.06607	0.686974	0.605291	0.245866	0.786111	-0.997309	0.133305		0.0922994	-0.541673	-0.7243	0.428585	-0.391224	-1.08186	0.135521					Hect domain and RLD 4	ubiquitin-protein ligase activity	ubiquitin cycle	intracellular						sensitive/resistant	sensitive
CHD2	1106	NM_001042572	118421080		0.653571	0.81723	0.887534	0.120045	0.786112	-0.997306	0.031196		-0.613584	-0.291186	-0.172126	0.2284	-0.358965	-0.98479	0.0508318																	resistance to DSB
RAG1	5896	NM_000448	4557840		0.662581	0.881735	0.814384	0.112256	0.786233	-0.996809	0.0259672		-0.593831	-0.181583	-0.296219	0.212784	-0.357211	-0.979511	0.0431595					Recombination activating gene 1	DNA binding	DNA recombination	nucleus						sensitive/resistant
PPM1H	57460	NM_020700	149944714		0.770867	0.997659	0.59216	0.203224	0.786895	-0.994113	0.100135		-0.375447	-0.00338172	-0.75594	0.376287	-0.378256	-1.04283	0.118487
PPFIA1	8500	NM_003626	29171751		0.977595	0.619673	0.764354	0.180052	0.787207	-0.992842	0.0808224		-0.032691	-0.690422	-0.387687	0.329211	-0.370267	-1.01879	0.0994061					Protein tyrosine phosphatase, receptor type, f polypeptide (PTPRF), interacting protein (liprin), alpha 1	signal transducer activity	cell-matrix adhesion	cytoplasm	1
CBLL1	79872	NM_024814	13376203		0.781211	0.719719	0.860729	0.0706969	0.78722	-0.992792	0.00740007		-0.356215	-0.474495	-0.216369	0.129213	-0.349027	-0.954885	0.00954618					Cas-Br-M (murine) ecotropic retroviral transforming sequence-like 1	ubiquitin-protein ligase activity	protein ubiquitination	ubiquitin ligase complex							resistant
PPM1D	8493	NM_003620	29558519		0.600579	0.865317	0.898161	0.163157	0.788019	-0.989537	0.0669102		-0.735575	-0.208699	-0.154954	0.320834	-0.36641	-1.00719	0.096945					Protein phosphatase 1D magnesium-dependent, delta isoform	catalytic activity	negative regulation of cell proliferation	nucleus
CDY2	9426	NM_004825	25453482		0.671804	0.934422	0.760053	0.133642	0.78876	-0.986519	0.0427366		-0.573887	-0.0978535	-0.395828	0.240521	-0.355856	-0.975435	0.0585066					Chromodomain protein, Y-linked, 2	chromatin binding	chromatin assembly or disassembly	chromatin
HRMT1L6	55170	NM_018137	8922514		0.893418	0.669063	0.808542	0.113279	0.790341	-0.980078	0.0283656		-0.162593	-0.579785	-0.306606	0.211903	-0.349661	-0.956795	0.0451576					HMT1 hnRNP methyltransferase-like 6 (S. cerevisiae)	S-adenosylmethionine-dependent methyltransferase activity		nucleus									sensitivity to DSB		2
PCK2	5106	NM_001018073	66346722		0.881279	0.767638	0.722348	0.0818786	0.790422	-0.979748	0.0115377		-0.182328	-0.381502	-0.469233	0.147015	-0.344355	-0.940828	0.0159285					Phosphoenolpyruvate carboxykinase 2 (mitochondrial)	GTP binding	gluconeogenesis	mitochondrion	1					sensitive
HELZ	9931	NM_014877	139394590		1.25571	0.387774	0.736479	0.436749	0.79332	-0.967944	0.25064		0.328499	-1.36671	-0.441284	0.848796	-0.493165	-1.38859	0.219501														resistant
MLCK	91807	NM_182493	146219831		1.07658	0.664591	0.642597	0.24446	0.79459	-0.962768	0.139893		0.106459	-0.589461	-0.638013	0.416514	-0.373672	-1.02904	0.139188					Cardiac-MyBP-C associated Ca/CaM kinase	ATP binding	protein amino acid phosphorylation										sensitivity to DSB
PSMC4	5704	NM_153001	24430154		0.947691	0.836414	0.60022	0.177438	0.794775	-0.962017	0.0842903		-0.0775117	-0.257712	-0.736436	0.340546	-0.35722	-0.979538	0.111537					Proteasome (prosome, macropain) 26S subunit, ATPase, 4	ATP binding	protein catabolism	proteasome complex (sensu Eukaryota)									sensitivity to DSB
PRPS1L1	221823	NM_175886	31343499		0.82206	0.925351	0.638901	0.145068	0.795437	-0.959319	0.0562358		-0.282685	-0.111928	-0.646335	0.272944	-0.346982	-0.948735	0.0802457					Phosphoribosyl pyrophosphate synthetase 1-like 1	kinase activity	nucleoside metabolism	cellular component unknown
UBE2N	7334	NM_003348	37577134		0.648247	1.15915	0.578959	0.316873	0.795453	-0.959256	0.190779		-0.625384	0.213071	-0.788468	0.537383	-0.40026	-1.10904	0.173652					Ubiquitin-conjugating enzyme E2N (UBC13 homolog, yeast)	ligase activity	ubiquitin cycle							validated sensitive
CLK2	1196	NM_003993	47717133		0.760518	0.639048	0.987352	0.176788	0.795639	-0.958495	0.084395		-0.394946	-0.646003	-0.0183634	0.315905	-0.353104	-0.967154	0.100791					CDC-like kinase 2	ATP binding	protein amino acid phosphorylation	nucleus						sensitive
PIAS4	51588	NM_015897	24850132		0.93396	0.838526	0.617586	0.162283	0.796691	-0.954213	0.0722928		-0.0985667	-0.254072	-0.695288	0.309551	-0.349309	-0.955735	0.099289					Protein inhibitor of activated STAT, 4	DNA binding	development	nucleus
PPP1R8	5511	NM_014110	20336237		0.933299	0.894766	0.563544	0.203269	0.797203	-0.952126	0.108807		-0.0995889	-0.160417	-0.827399	0.403789	-0.362468	-0.99533	0.139424					Protein phosphatase 1, regulatory (inhibitor) subunit 8	RNA binding	RNA catabolism	nucleus						resistant (2 shRNAs)
LOC340156	340156	NM_001012418	144922695		0.950156	0.732505	0.711083	0.132279	0.797915	-0.949228	0.0468742		-0.0737637	-0.449089	-0.49191	0.230054	-0.338254	-0.922473	0.0595562
LRRC29	26231	NM_001004055	51873033		0.712224	0.949383	0.732527	0.131455	0.798045	-0.948697	0.0462628		-0.489596	-0.0749377	-0.449046	0.228598	-0.33786	-0.921286	0.0588772
POLD1	5424	NM_002691	156616274		0.643348	0.542204	1.20924	0.359488	0.798263	-0.947811	0.218167		-0.636329	-0.883092	0.274095	0.609487	-0.415108	-1.15372	0.190554					Polymerase (DNA directed), delta 1, catalytic subunit 125kDa	3'-5' exonuclease activity	DNA repair	nucleus						sensitive
UCHL3	7347	NM_006002	37059734		0.966843	0.612273	0.819582	0.17813	0.799566	-0.942501	0.0887544		-0.0486471	-0.707752	-0.28704	0.333729	-0.347813	-0.951234	0.11292					Ubiquitin carboxyl-terminal esterase L3 (ubiquitin thiolesterase)	cysteine-type peptidase activity	ubiquitin cycle	cytoplasm	1					resistant (2 shRNAs)
NTRK2	4915	NM_001018064	65506744		1.02704	0.55995	0.81423	0.23385	0.800406	-0.93908	0.137073		0.0384882	-0.83663	-0.296491	0.441549	-0.364878	-1.00258	0.154897					Neurotrophic tyrosine kinase, receptor, type 2	ATP binding	cell differentiation	integral to plasma membrane									resistance to DSB
UBE2A	7319	NM_003336	32967279		0.915593	0.667015	0.826793	0.125967	0.803134	-0.927969	0.0447538		-0.127222	-0.58421	-0.274401	0.233267	-0.328611	-0.893457	0.0655819					Ubiquitin-conjugating enzyme E2A (RAD6 homolog)	ligase activity	postreplication repair	nucleus
REV1L	51455	NM_001037872	84043966		0.646287	0.918489	0.845642	0.140915	0.803473	-0.926588	0.0580131		-0.629752	-0.122665	-0.241882	0.265139	-0.331433	-0.901948	0.083194					REV1-like (yeast)	damaged DNA binding	DNA repair	nucleus
JAK1	3716	NM_002227	102469033		1.27433	0.542003	0.596121	0.408083	0.80415	-0.923829	0.248188		0.349735	-0.883627	-0.746324	0.675941	-0.426739	-1.18871	0.204983					Janus kinase 1 (a protein tyrosine kinase)	ATP binding	intracellular signaling cascade	cytoskeleton						resistant	sensitive
PME-1	51400	NM_016147	7706644		0.870436	0.903942	0.643042	0.14195	0.805807	-0.917081	0.0606153		-0.200189	-0.145698	-0.637015	0.269313	-0.327634	-0.890517	0.0875827					Protein phosphatase methylesterase-1	hydrolase activity	aromatic compound metabolism
SETDB2	83852	NM_031915	13994281		0.719652	1.05261	0.65056	0.214975	0.807609	-0.909739	0.128484		-0.474628	0.0739774	-0.620246	0.366087	-0.340299	-0.928624	0.133739					SET domain, bifurcated 2	DNA binding	chromatin modification	nucleus
CHD3	1107	NM_005852	158420732		0.870856	0.632795	0.920546	0.153809	0.808066	-0.907879	0.0733286		-0.199494	-0.66019	-0.119438	0.291851	-0.326374	-0.886726	0.10147					Chromodomain helicase DNA binding protein 3	ATP binding	chromatin assembly or disassembly	chromatin
POLD4	57804	NM_021173	47271453		0.730527	0.70871	0.986041	0.154206	0.808426	-0.906411	0.0739919		-0.45299	-0.496733	-0.0202803	0.263362	-0.323335	-0.87758	0.0862628					Polymerase (DNA-directed), delta 4	delta DNA polymerase activity	DNA replication	nucleus											2
PPAPDC1	196051	NM_001030059	73611919		1.12031	0.632333	0.674354	0.270421	0.808999	-0.904077	0.173509		0.163899	-0.661244	-0.568423	0.45199	-0.355256	-0.973629	0.164837					Phosphatidic acid phosphatase type 2 domain containing 1
RPP38	10557	NM_006414	148238077		0.770551	0.879109	0.780702	0.059961	0.81012	-0.89951	0.00954122		-0.376039	-0.185886	-0.357157	0.10476	-0.306361	-0.826507	0.00908485					Ribonuclease P/MRP 38kDa subunit	hydrolase activity	tRNA processing	nucleolar ribonuclease P complex
ADCK5	203054	NM_174922	41393592		1.00866	0.833517	0.588592	0.211	0.810257	-0.898951	0.127688		0.0124451	-0.262716	-0.764661	0.39403	-0.338311	-0.922642	0.148659					AarF domain containing kinase 5	hydrolase activity, hydrolyzing O-glycosyl compounds	carbohydrate metabolism
VRK3	51231	NM_001025778	71164887		0.817812	0.893009	0.720482	0.0864999	0.810434	-0.898231	0.0201382		-0.290158	-0.163254	-0.472966	0.155695	-0.308793	-0.833825	0.0283401					Vaccinia related kinase 3	ATP binding	protein amino acid phosphorylation
LMTK2	22853	NM_014916	38016936		0.92587	0.812396	0.700273	0.112799	0.812846	-0.888405	0.0397594		-0.111119	-0.299745	-0.51401	0.201581	-0.308291	-0.832316	0.0552816					Lemur tyrosine kinase 2	ATP binding	autophosphorylation	integral to membrane
PLK3	1263	NM_004073	4758015		0.930518	0.848556	0.663663	0.136696	0.814246	-0.882705	0.0621035		-0.103894	-0.236918	-0.591476	0.25204	-0.310763	-0.839752	0.0860362					Polo-like kinase 3 (Drosophila)	ATP binding	protein amino acid phosphorylation										resistance to DSB
MTMR8	55613	NM_017677	21361758		1.02184	0.674202	0.749129	0.182954	0.815056	-0.879404	0.107107		0.0311655	-0.568746	-0.416714	0.311877	-0.318098	-0.861824	0.117797					Myotubularin related protein 8	hydrolase activity	phospholipid dephosphorylation
RCHY1	25898	NM_001009922	58331198		0.661375	1.02645	0.757408	0.189247	0.815078	-0.879315	0.112993		-0.596459	0.0376654	-0.400858	0.324725	-0.319884	-0.867198	0.123967					Ring finger and CHY zinc finger domain containing 1	ubiquitin-protein ligase activity	protein ubiquitination	ubiquitin ligase complex							resistant
PUS3	83480	NM_031307	31542635		0.692709	0.92246	0.831554	0.115706	0.815574	-0.877295	0.0439678		-0.529678	-0.116442	-0.266119	0.209217	-0.30408	-0.819644	0.0621171					Pseudouridylate synthase 3	isomerase activity	tRNA processing	nucleus							resistant
CDK9	1025	NM_001261	161016771		0.761337	0.835161	0.857113	0.0501744	0.81787	-0.867942	0.00937828		-0.393393	-0.259875	-0.222443	0.089863	-0.291903	-0.783006	0.00794147					Cyclin-dependent kinase 9 (CDC2-related kinase)	ATP binding	RNA elongation from RNA polymerase II promoter	nucleus													4
CDY1	9085	NM_004680	25453479		0.733609	0.966081	0.758275	0.127694	0.819321	-0.862031	0.0575643		-0.446917	-0.0497842	-0.399208	0.216829	-0.298636	-0.803266	0.069855					Chromodomain protein, Y-linked, 1	chromatin binding	chromatin assembly or disassembly	chromatin
LMTK3	114783	NM_001080434	122937266		1.00471	0.56971	0.884215	0.224594	0.819545	-0.861121	0.149048		0.0067767	-0.8117	-0.17753	0.429349	-0.327484	-0.890067	0.171873					Lemur tyrosine kinase 3	ATP binding	protein amino acid phosphorylation										sensitivity to DSB
MUTYH	4595	NM_001048174	115298653		1.03977	0.650328	0.768656	0.199654	0.819585	-0.860957	0.127179		0.0562653	-0.62076	-0.37959	0.343146	-0.314695	-0.851584	0.137361					MutY homolog (E. coli)	DNA binding	base-excision repair	nucleus
HBXAP	51773	NM_016578	38788332		0.857479	1.00698	0.597795	0.207049	0.820751	-0.856209	0.135103		-0.221827	0.0100322	-0.742277	0.38527	-0.318024	-0.861601	0.15711					Hepatitis B virus x associated protein	DNA binding	chromatin modification	RSF complex	3								resistance to DSB
CDK2	1017	NM_001798	16936527		0.748241	0.883137	0.831038	0.0680278	0.820805	-0.855986	0.0154117		-0.418426	-0.179291	-0.267014	0.120973	-0.288243	-0.771994	0.0180377					Cyclin-dependent kinase 2	ATP binding	G2/M transition of mitotic cell cycle	cytoplasm						resistant
PTGS1	5742	NM_000962	18104966		0.958828	0.766892	0.741821	0.118715	0.822514	-0.849028	0.0516197		-0.0606561	-0.382904	-0.430858	0.201326	-0.291473	-0.781711	0.063298					Prostaglandin-endoperoxide synthase 1 (prostaglandin G/H synthase and cyclooxygenase)	oxidoreductase activity	fatty acid biosynthesis	cytoplasm
PTPLA	9200	NM_014241	82659104		0.609321	0.99192	0.876966	0.196312	0.826069	-0.834546	0.131131		-0.714727	-0.0117045	-0.189407	0.365554	-0.305279	-0.823254	0.155589					Protein tyrosine phosphatase-like (proline instead of catalytic arginine), member a	protein tyrosine phosphatase activity	development
PLSCR2	57047	NM_020359	9966794		0.849089	0.949366	0.681131	0.135533	0.826529	-0.832673	0.0713401		-0.236013	-0.0749638	-0.553995	0.243762	-0.288324	-0.772236	0.0938827					Phospholipid scramblase 2	calcium ion binding	phospholipid scrambling	integral to membrane
ANKRD3	54101	NM_020639	41327753		0.626137	0.984595	0.869937	0.183065	0.82689	-0.831201	0.119444		-0.675449	-0.0223971	-0.201016	0.337508	-0.299621	-0.806228	0.144298					Receptor-interacting serine-threonine kinase 4	ATP binding	protein amino acid phosphorylation	cellular component unknown
FBXL2	25827	NM_012157	16306581		0.857023	0.869739	0.754757	0.0630353	0.827173	-0.83005	0.0159624		-0.222595	-0.201346	-0.405916	0.112477	-0.276619	-0.737017	0.0177758					F-box and leucine-rich repeat protein 2	protein binding	proteolysis and peptidolysis	cytoplasm
ADARB2	105	NM_018702	161377416		0.830682	0.85021	0.802827	0.0238132	0.827906	-0.827062	0.00907846		-0.267632	-0.234109	-0.316839	0.0416122	-0.27286	-0.725707	0.00519248					Adenosine deaminase, RNA-specific, B2 (RED2 homolog rat)	RNA binding	RNA processing	nucleus										sensitive
ROCK2	9475	NM_004850	41872582		0.948946	0.972031	0.564846	0.228716	0.828608	-0.824204	0.162804		-0.0756022	-0.0409253	-0.824069	0.442478	-0.313532	-0.848086	0.186983					Rho-associated, coiled-coil containing protein kinase 2	ATP binding	cytokinesis	actin cytoskeleton	1								resistance to DSB
POLQ	10721	NM_199420	139394647		0.9243	0.434645	1.12985	0.357145	0.829597	-0.820175	0.2499		-0.113568	-1.20209	0.176126	0.726669	-0.379844	-1.04761	0.242878					Polymerase (DNA directed), theta	ATP binding	DNA repair	nucleoplasm
ADARB1	104	NM_015834	75709171		0.862543	0.982617	0.645674	0.170773	0.830278	-0.817401	0.111023		-0.213331	-0.0252995	-0.631122	0.310088	-0.289918	-0.777032	0.135201					Adenosine deaminase, RNA-specific, B1 (RED1 homolog rat)	adenosine deaminase activity	central nervous system development	intracellular
INOC1	54617	NM_017553	38708320		1.10008	0.716261	0.677443	0.233609	0.83126	-0.813402	0.170035		0.137602	-0.481443	-0.561828	0.382727	-0.30189	-0.813054	0.166795					Homolog of yeast INO80	ATP binding		nucleus
PSKH1	5681	NM_006742	27901802		1.32925	0.582735	0.581962	0.431221	0.831314	-0.81318	0.285739		0.410608	-0.779087	-0.781003	0.687424	-0.383161	-1.05759	0.230499					Protein serine kinase H1	ATP binding	protein amino acid phosphorylation	Golgi apparatus
POLE3	54107	NM_017443	31543422		0.745338	0.612133	1.13689	0.272771	0.831453	-0.812614	0.200413		-0.424033	-0.708084	0.185091	0.45634	-0.315675	-0.854534	0.191561					Polymerase (DNA directed), epsilon 3 (p17 subunit)	DNA binding	DNA replication	nucleus						resistant
PTPN23	25930	NM_015466	110681717		0.932796	0.849396	0.715047	0.109863	0.832413	-0.808705	0.0511889		-0.100367	-0.235491	-0.483891	0.19453	-0.27325	-0.726879	0.0687803					Protein tyrosine phosphatase, non-receptor type 23	hydrolase activity	protein amino acid dephosphorylation		1
PRPS2	5634	NM_002765	84875542		0.984363	0.903927	0.609622	0.19728	0.832637	-0.807791	0.139566		-0.0227378	-0.145722	-0.714013	0.368768	-0.294158	-0.789789	0.165126					Phosphoribosyl pyrophosphate synthetase 2	kinase activity	nucleoside metabolism							sensitive
UBE4A	9354	NM_004788	38327028		1.01401	0.563359	0.920803	0.237885	0.832723	-0.807443	0.175313		0.0200667	-0.827874	-0.119036	0.454754	-0.308948	-0.834292	0.195489					Ubiquitination factor E4A (UFD2 homolog, yeast)	ubiquitin conjugating enzyme activity	protein ubiquitination	ubiquitin ligase complex						sensitive
PPP4R1	9989	NM_005134	108936951		0.837725	0.820974	0.840249	0.0104762	0.832983	-0.806383	0.0100866		-0.255451	-0.284592	-0.251111	0.018207	-0.263718	-0.698198	0.00583254					Protein phosphatase 4, regulatory subunit 1	binding	signal transduction	soluble fraction							sensitive
RIOK3	8780	NM_003831	145580632		0.572114	0.918256	1.01058	0.231154	0.833651	-0.80366	0.170888		-0.805625	-0.123031	0.0151891	0.439465	-0.304489	-0.820876	0.191917					RIO kinase 3 (yeast)	ATP binding	chromosome segregation							validated sensitive
TREX1	11277	NM_033629	148613868		0.936331	0.930686	0.63545	0.172107	0.834156	-0.801606	0.116718		-0.0949091	-0.103634	-0.65415	0.320389	-0.284231	-0.759921	0.14545					Three prime repair exonuclease 1	3'-5'-exodeoxyribonuclease activity	DNA recombination	nuclear membrane
ERCC5	2073	NM_000123	51988899		0.59484	0.999641	0.911427	0.212866	0.835302	-0.796935	0.157084		-0.749427	-0.000518583	-0.133801	0.399505	-0.294582	-0.791067	0.18039					Excision repair cross-complementing rodent repair deficiency, complementation group 5 (xeroderma pigmentosum, complementation group G (Cockayne syndrome))	DNA binding	DNA repair	nucleus								Medium
TAZ	6901	NM_000116	31317266		1.03102	0.891134	0.584109	0.228604	0.83542	-0.796455	0.170916		0.0440692	-0.166286	-0.775691	0.42576	-0.299302	-0.80527	0.189412					Tafa11in (cardiomyopathy, dilated 3A (X-linked); endocardial fibroelastosis 2; Barth syndrome)	acyltransferase activity	heart development	integral to membrane
CDK3	1018	NM_001258	4557438		0.87524	0.79861	0.834028	0.0383511	0.835959	-0.794259	0.0129215		-0.19225	-0.324436	-0.261833	0.0661237	-0.259506	-0.685526	0.00929484					Cyclin-dependent kinase 3	ATP binding	cell proliferation
FBXL5	26234	NM_012161	21536438		0.900076	0.785823	0.822856	0.0582923	0.836251	-0.793069	0.0181479		-0.151882	-0.347724	-0.281289	0.0995938	-0.260298	-0.687908	0.0175939					F-box and leucine-rich repeat protein 5	ubiquitin-protein ligase activity	protein ubiquitination	ubiquitin ligase complex
PHYHD1	254295	NM_001100877	154937351		0.900661	0.689479	0.919721	0.127784	0.83662	-0.791567	0.0729839		-0.150944	-0.536422	-0.120732	0.23177	-0.269366	-0.715193	0.0981986									1
RNGTT	8732	NM_003800	134142827		0.721729	0.920572	0.868974	0.103185	0.837092	-0.789646	0.048826		-0.470472	-0.119397	-0.202615	0.183451	-0.264161	-0.699532	0.0662637					RNA guanylyltransferase and 5'-phosphatase	hydrolase activity	mRNA capping	nucleus							sensitive
CHD6	84181	NM_032221	29244923		0.710295	0.890938	0.910176	0.110268	0.837136	-0.789464	0.0556238		-0.49351	-0.166604	-0.135782	0.198237	-0.265298	-0.702954	0.0764531					Chromodomain helicase DNA binding protein 6	ATP binding	chromatin assembly or disassembly	chromatin
CHEK2	11200	NM_145862	54112405		0.833006	0.701105	0.983317	0.141206	0.839143	-0.781292	0.0899161		-0.263602	-0.512297	-0.0242719	0.244027	-0.266723	-0.707242	0.108855					CHK2 checkpoint homolog (S. pombe)	ATP binding	DNA damage checkpoint	nucleus									resistance to DSB
KUB3	91419	NM_033276	54792783		1.03694	0.733544	0.748617	0.170979	0.839699	-0.779025	0.122085		0.052328	-0.447045	-0.4177	0.280226	-0.270806	-0.719525	0.130523					Ku70-binding protein 3	DNA-dependent protein kinase activity	double-strand break repair via nonhomologous end-joining	DNA-dependent protein kinase complex
INPP4B	8821	NM_001101669	156104896		1.13933	0.678609	0.705174	0.25867	0.841038	-0.773573	0.201968		0.188185	-0.559348	-0.503948	0.416518	-0.291704	-0.782406	0.190666					Inositol polyphosphate-4-phosphatase, type II, 105kDa	cytokine activity	signal transduction
CDKL3	51265	NM_016508	17017984		0.710458	0.905026	0.91408	0.115037	0.843188	-0.764814	0.0662097		-0.493179	-0.143969	-0.129607	0.205888	-0.255585	-0.673727	0.0889311					Cyclin-dependent kinase-like 3									resistant			resistance to DSB
CIB2	10518	NM_006383	44921612		0.772452	0.792975	0.964253	0.105313	0.843227	-0.764656	0.056328		-0.372482	-0.334653	-0.0525166	0.174838	-0.253217	-0.666603	0.0668209					Calcium and integrin binding family member 2	calcium ion binding
HRMT1L2	3276	NM_198318	151301218		1.02295	0.796372	0.711263	0.161103	0.843527	-0.763433	0.116406		0.0327303	-0.328486	-0.491545	0.268306	-0.262433	-0.694334	0.129069					HMT1 hnRNP methyltransferase-like 2 (S. cerevisiae)	N-methyltransferase activity	cell surface receptor linked signal transduction	cytoplasm							resistant				4
PARN	5073	NM_002582	4505610		0.926424	0.705135	0.899064	0.120642	0.843541	-0.763376	0.0725059		-0.110255	-0.504029	-0.153504	0.215946	-0.255929	-0.674764	0.0963201					Poly(A)-specific ribonuclease (deadenylation nuclease)	RNA binding	RNA modification	cytoplasm
ALKBH2	121642	NM_001001655	48717225		0.781724	0.8794	0.874497	0.0550327	0.845207	-0.756591	0.0215349		-0.35527	-0.185408	-0.193475	0.0958257	-0.244718	-0.641029	0.0214579					Similar to hypothetical protein 9530023G02	oxidoreductase activity		nucleus
EPM2A	7957	NM_001018041	66346727		0.918677	0.784613	0.836851	0.0675743	0.846714	-0.750453	0.0285556		-0.12237	-0.349947	-0.256957	0.114421	-0.243092	-0.636136	0.0311644					Epilepsy, progressive myoclonus type 2A, Lafora disease (laforin)	hydrolase activity	carbohydrate metabolism	endoplasmic reticulum									resistance to DSB
LTK	4058	NM_206961	46249415		0.865244	0.747062	0.932515	0.0938839	0.848274	-0.744097	0.0500492		-0.208821	-0.4207	-0.100801	0.162735	-0.24344	-0.637185	0.0641301					Leukocyte tyrosine kinase	ATP binding	protein amino acid phosphorylation	integral to plasma membrane							sensitive
UBE2I	7329	NM_003345	35493970		1.16113	0.702054	0.683279	0.270632	0.848822	-0.741864	0.220857		0.215533	-0.510345	-0.549452	0.430819	-0.281422	-0.751467	0.20505					Ubiquitin-conjugating enzyme E2I (UBC9 homolog, yeast)	ligase activity	ubiquitin cycle
CHAT	1103	NM_020986	119433670		0.778874	1.05777	0.713753	0.182742	0.850131	-0.736532	0.147503		-0.360539	0.0810222	-0.486504	0.298029	-0.25534	-0.672991	0.154627					Choline acetyltransferase	acyltransferase activity	neurotransmitter biosynthesis	cytoplasm
ATP2A3	489	NM_005173	28373102		0.906849	0.718218	0.925734	0.114747	0.850267	-0.735978	0.0734488		-0.141065	-0.477506	-0.11133	0.203372	-0.243301	-0.636765	0.0964147					ATPase, Ca++ transporting, ubiquitous	ATP binding	calcium ion transport	endoplasmic reticulum							sensitive
HUWE1	10075	NM_031407	61676187		1.07308	0.670021	0.808067	0.204837	0.850391	-0.735475	0.169336		0.101763	-0.577721	-0.307454	0.342101	-0.261137	-0.690433	0.176353									3	0					sensitive
MGC19764	162394	NM_144975	145580599		0.81703	0.808351	0.931761	0.0688822	0.85238	-0.72737	0.0335288		-0.29154	-0.306946	-0.101969	0.114157	-0.233485	-0.60723	0.0359724
RKHD3	84206	NM_032246	47894110		0.750687	0.83458	0.972544	0.112021	0.852603	-0.726462	0.0731177		-0.413717	-0.260878	-0.0401653	0.187801	-0.238253	-0.621578	0.0879902					Ring finger and KH domain containing 3	calcium ion binding	MAPKKK cascade	ubiquitin ligase complex
DUSP9	1852	NM_001395	4503420		0.783992	0.662459	1.11316	0.233189	0.853205	-0.724011	0.198167		-0.35109	-0.594097	0.154667	0.381989	-0.263507	-0.697563	0.195907					Dual specificity phosphatase 9	MAP kinase phosphatase activity	JNK cascade	cytoplasm
FBXO4	26272	NM_012176	51093871		0.767473	1.0545	0.737946	0.174863	0.853306	-0.723599	0.143757		-0.381812	0.0765582	-0.438413	0.282401	-0.247889	-0.65057	0.150837					F-box protein 4	ubiquitin-protein ligase activity	protein ubiquitination	ubiquitin ligase complex
PRKAG3	53632	NM_017431	47132576		0.892947	1.04627	0.62315	0.214216	0.854123	-0.720273	0.183119		-0.163353	0.0652566	-0.682348	0.383086	-0.260148	-0.687458	0.199293					Protein kinase, AMP-activated, gamma 3 non-catalytic subunit	AMP-activated protein kinase activity	fatty acid biosynthesis										sensitivity to DSB
POLD3	10714	NM_006591	38492355		0.966277	0.478453	1.11849	0.334361	0.854405	-0.719122	0.267584		-0.0494912	-1.06355	0.161548	0.654946	-0.317165	-0.859017	0.25993					Polymerase (DNA-directed), delta 3, accessory subunit	DNA binding	DNA synthesis during DNA repair	delta DNA polymerase complex
ESPL1	9700	NM_012291	134276942		0.768811	1.22814	0.566494	0.339042	0.854483	-0.718807	0.270171		-0.379298	0.296478	-0.819867	0.562287	-0.300896	-0.810064	0.242179					Extra spindle poles like 1 (S. cerevisiae)	cysteine-type peptidase activity	apoptosis	centrosome						sensitive
TOP2B	7155	NM_001068	19913407		1.1169	0.60603	0.841257	0.255701	0.854729	-0.717804	0.21802		0.1595	-0.722539	-0.249382	0.441409	-0.270807	-0.71953	0.21812					Topoisomerase (DNA) II beta 180kDa	ATP binding	DNA topological change	nucleus	1		UV/IR						resistance to DSB			29
SHFM1	7979	NM_006304	5453639		0.982264	0.751255	0.830747	0.117361	0.854755	-0.717696	0.081592		-0.0258177	-0.412625	-0.267519	0.195404	-0.235321	-0.612753	0.0966004					Split hand/foot malformation (ectrodactyly) type 1	peptidase activity	embryonic limb morphogenesis	proteasome complex (sensu Eukaryota)								Medium	decreased HR
LATS2	26524	NM_014572	126507090		1.14718	0.549571	0.871518	0.299104	0.85609	-0.71226	0.249469		0.198093	-0.863623	-0.198397	0.536496	-0.287976	-0.771188	0.242447					LATS, large tumor suppressor, homolog 2 (Drosophila)	ATP binding	G1/S transition of mitotic cell cycle	nucleus
FRK	2444	NM_002031	31657133		1.10598	0.488877	0.975641	0.325254	0.856832	-0.709235	0.265759		0.145324	-1.03246	-0.0355773	0.634252	-0.30757	-0.830145	0.260201					Fyn-related kinase	ATP binding	intracellular signaling cascade	nucleus									resistance to DSB
PKM2	5315	NM_002654	33286417		0.921973	0.792422	0.856929	0.0647755	0.857108	-0.708114	0.0347503		-0.117204	-0.335659	-0.222753	0.109248	-0.225205	-0.582318	0.0377745					Pyruvate kinase, muscle	magnesium ion binding	glycolysis	cytosol	1								sensitivity to DSB
LOC81691	81691	NM_030941	13569912		1.20687	0.506159	0.859752	0.350358	0.857592	-0.706141	0.279914		0.271265	-0.982337	-0.218008	0.63181	-0.309693	-0.836535	0.258099					Exonuclease NEF-sp	exonuclease activity		intracellular									decreased HR
G3BP2	9908	NM_012297	19923398		0.8282	0.92283	0.827686	0.0547836	0.859572	-0.698076	0.0311757		-0.271949	-0.115863	-0.272844	0.0903757	-0.220219	-0.567314	0.030322					Ras-GTPase activating protein SH3 domain-binding protein 2	RNA binding	Ras protein signal transduction	cytoplasm
CHFR	55743	NM_018223	8922674		0.818863	0.741076	1.02051	0.14422	0.86015	-0.695723	0.119673		-0.288306	-0.432307	0.0292912	0.236177	-0.230441	-0.59807	0.133531					Checkpoint with forkhead and ring finger domains	ligase activity	cell cycle	nucleus
NTHL1	4913	NM_002528	157058291		0.924927	0.76992	0.886015	0.0806429	0.860287	-0.695163	0.0498103		-0.112588	-0.37722	-0.174597	0.138402	-0.221469	-0.571074	0.0610646					Nth endonuclease III-like 1 (E. coli)	DNA N-glycosylase activity	base-excision repair	nucleus									resistance to DSB			0
CDC23	8697	NM_004661	118402595		0.836688	0.752987	0.991261	0.120881	0.860312	-0.695062	0.092707		-0.257239	-0.409304	-0.0126627	0.200111	-0.226402	-0.585918	0.108378					CDC23 (cell division cycle 23, yeast, homolog)	binding	G1 phase of mitotic cell cycle	anaphase-promoting complex						sensitive/resistant
RECQL	5965	NM_002907	14591903		0.713256	0.922276	0.950182	0.129488	0.861905	-0.688574	0.104976		-0.487508	-0.11673	-0.0737239	0.227502	-0.225987	-0.58467	0.131037					RecQ protein-like (DNA helicase Q1-like)	ATP binding	DNA repair	nucleus
RNF12	51132	NM_016120	34452683		0.805903	0.974673	0.810304	0.0961943	0.863627	-0.681559	0.0690036		-0.311322	-0.0370092	-0.303465	0.156156	-0.217265	-0.558426	0.0792633					Ring finger protein 12	transcription corepressor activity	negative regulation of transcription	transcriptional repressor complex
DLP	54957	NM_017853	8923474		1.04114	0.609666	0.940147	0.225679	0.86365	-0.681464	0.207052		0.0581608	-0.71391	-0.0890414	0.409923	-0.248263	-0.651697	0.222735					Thioredoxin-like 4B	electron transporter activity	cell cycle	spliceosome complex
MTMR6	9107	NM_004685	134142347		1.01487	0.734584	0.842992	0.141334	0.864148	-0.679439	0.122129		0.02129	-0.445	-0.24641	0.233997	-0.223373	-0.576805	0.13872					Myotubularin related protein 6	hydrolase activity	phospholipid dephosphorylation	cellular component unknown
MX1	4599	NM_002462	18490989		1.09945	0.687861	0.80552	0.211991	0.864277	-0.678913	0.196059		0.13678	-0.53981	-0.312008	0.344257	-0.238346	-0.621856	0.197893					Myxovirus (influenza virus) resistance 1, interferon-inducible protein p78 (mouse)	GTP binding	immune response	cytoplasm											2
UBE1	7317	NM_153280	163659921		0.955587	0.742491	0.896913	0.110075	0.864997	-0.675979	0.0864179		-0.0655412	-0.429555	-0.15696	0.189372	-0.217352	-0.558688	0.107907					Ubiquitin-activating enzyme E1 (A1S9T and BN75 temperature sensitivity complementing)	ATP binding	DNA replication		1		UV			resistant
CA9	768	NM_001216	9955947		0.661374	1.0524	0.881916	0.196046	0.86523	-0.675031	0.182657		-0.596462	0.0736815	-0.181286	0.338249	-0.234689	-0.610853	0.197938					Carbonic anhydrase IX	carbonate dehydratase activity	one-carbon compound metabolism	integral to membrane									resistance to DSB
SAE1	10055	NM_005500	4885584		0.989944	0.756305	0.853405	0.117373	0.866551	-0.669646	0.0971996		-0.0145813	-0.402959	-0.228697	0.194529	-0.215413	-0.552852	0.114266					SUMO-1 activating enzyme subunit 1	ATP-dependent protein binding	protein ubiquitination	nucleus	1		UV/IR
DKFZP761P0423	157285	NM_001080826	157909821		0.81802	0.684066	1.09868	0.211589	0.866922	-0.668136	0.199778		-0.289792	-0.547792	0.135772	0.345188	-0.233937	-0.608591	0.202609					Hypothetical protein DKFZp761P0423	ATP binding	protein amino acid phosphorylation
EDF1	8721	NM_003792	24497592		0.955007	0.817306	0.828961	0.0763596	0.867091	-0.667448	0.0534624		-0.0664174	-0.291051	-0.270624	0.124216	-0.209364	-0.534653	0.0596215					Endothelial differentiation-related factor 1	DNA binding	cell differentiation	nucleus
RNASEH2A	10535	NM_006397	38455390		0.813036	0.833734	0.956937	0.0777977	0.867902	-0.664143	0.0557083		-0.298609	-0.262341	-0.063504	0.126574	-0.208151	-0.531003	0.0625235					Ribonuclease H2, large subunit	RNA binding	DNA replication							resistant
KIAA2002	79834	NM_024776	148368961		1.1483	0.48846	0.968745	0.34115	0.868502	-0.661703	0.289552		0.199498	-1.03369	-0.0458107	0.652791	-0.293333	-0.787308	0.274871					KIAA2002 protein	ATP binding	protein amino acid phosphorylation
FGR	2268	NM_001042729	112382240		1.12162	0.557588	0.929475	0.286751	0.869563	-0.65738	0.260611		0.16559	-0.842728	-0.105512	0.521806	-0.260883	-0.689669	0.257809					Gardner-Rasheed feline sarcoma viral (v-fgr) oncogene homolog	ATP binding	intracellular signaling cascade
NEK7	140609	NM_133494	19424131		0.782368	0.906331	0.92136	0.0762792	0.87002	-0.655519	0.0568605		-0.35408	-0.14189	-0.118164	0.1299	-0.204711	-0.520652	0.0683032					NIMA (never in mitosis gene a)-related kinase 7	ATP binding	protein amino acid phosphorylation
UBE2Q1	55585	NM_017582	156630983		1.15833	0.836007	0.615812	0.272858	0.87005	-0.655394	0.25231		0.21205	-0.258413	-0.699439	0.455824	-0.248601	-0.652713	0.242702					Ubiquitin-conjugating enzyme E2Q (putative)	ubiquitin conjugating enzyme activity	ubiquitin cycle
BUB1B	701	NM_001211	59814246		0.736134	0.813575	1.06091	0.169631	0.870206	-0.654762	0.163544		-0.44196	-0.297653	0.0852994	0.272482	-0.218105	-0.560952	0.172755					BUB1 budding uninhibited by benzimidazoles 1 homolog beta (yeast)	ATP binding	cell cycle	anaphase-promoting complex							sensitive				2
HAT1	8520	NM_001033085	74319830		1.05265	0.744899	0.813479	0.161561	0.870341	-0.65421	0.154916		0.0740199	-0.424884	-0.297823	0.259267	-0.216229	-0.555308	0.165251					Histone acetyltransferase 1	acyltransferase activity	DNA packaging	nucleus
PAK2	5062	NM_002577	45827795		0.647582	0.631762	1.33259	0.400137	0.870647	-0.652966	0.318167		-0.626864	-0.662546	0.414238	0.611641	-0.291724	-0.782467	0.264199					P21 (CDKN1A)-activated kinase 2	ATP binding	negative regulation of protein kinase activity
PPP1R7	5510	NM_002712	4506012		1.08806	0.873692	0.650399	0.218844	0.870716	-0.652684	0.212149		0.121753	-0.194804	-0.620602	0.372515	-0.231218	-0.600408	0.219974					Protein phosphatase 1, regulatory subunit 7	enzyme regulator activity	biological process unknown	cytoplasm
PSEN2	5664	NM_012486	156105680		1.27734	0.840245	0.497319	0.390955	0.871634	-0.648946	0.315791		0.353139	-0.251118	-1.00776	0.681868	-0.301912	-0.813122	0.276997					Presenilin 2 (Alzheimer disease 4)	protein binding	Notch receptor processing	Golgi apparatus
PEG3	5178	NM_006210	33354284		1.18349	0.720045	0.713176	0.269574	0.872237	-0.646489	0.25338		0.243045	-0.47384	-0.487669	0.417943	-0.239488	-0.625293	0.234297					Paternally expressed 3	nucleic acid binding	regulation of transcription, DNA-dependent	nucleus
UBE2H	7328	NM_182697	33356153		0.878357	0.883779	0.863523	0.0104859	0.875219	-0.634339	0.0332717		-0.187121	-0.178243	-0.211694	0.017328	-0.192353	-0.483467	0.0279749					Ubiquitin-conjugating enzyme E2H (UBC8 homolog, yeast)	ligase activity	ubiquitin cycle
LBR	3930	NM_002296	37595749		1.41451	0.562967	0.648217	0.468968	0.87523	-0.634295	0.346656		0.500298	-0.828878	-0.625451	0.715938	-0.31801	-0.861559	0.275569					Lamin B receptor	DNA binding		integral to membrane
OCRL	4952	NM_000276	21396493		0.980693	0.829271	0.81612	0.0914567	0.875361	-0.63376	0.0796586		-0.0281261	-0.270085	-0.293146	0.146806	-0.197119	-0.497808	0.0906657					Oculocerebrorenal syndrome of Lowe	hydrolase activity	lipid metabolism	Golgi membrane
PLK2	10769	NM_006622	93004080		0.951231	0.875494	0.801803	0.0747165	0.876176	-0.630442	0.0633353		-0.0721321	-0.19183	-0.318681	0.123292	-0.194214	-0.489068	0.0728792					Polo-like kinase 2 (Drosophila)	ATP binding	positive regulation of I-kappaB kinase/NF-kappaB cascade							resistant	sensitive
PARP1	142	NM_001618	156523967		1.04332	0.600904	0.986383	0.240681	0.876868	-0.627625	0.23982		0.0611763	-0.734793	-0.0197802	0.438057	-0.231132	-0.600152	0.250787					Poly (ADP-ribose) polymerase family, member 1	DNA binding	DNA repair	nucleus	1								resistance to DSB
NP	4860	NM_000270	157168361		1.36288	0.53016	0.740623	0.432995	0.877886	-0.623477	0.338631		0.446654	-0.915501	-0.433189	0.690678	-0.300679	-0.809411	0.280067					Nucleoside phosphorylase	purine-nucleoside phosphorylase activity	DNA modification
USP11	8237	NM_004651	75992939		0.906754	0.798093	0.933177	0.0715923	0.879341	-0.617549	0.0647967		-0.141217	-0.32537	-0.0997779	0.120084	-0.188788	-0.472742	0.0758166					Ubiquitin specific protease 11	cysteine-type endopeptidase activity	ubiquitin cycle	nucleus						validated sensitive		Medium
POLM	27434	NM_013284	7019492		0.907694	0.550249	1.18237	0.316961	0.880104	-0.614444	0.293393		-0.139722	-0.861843	0.241679	0.560459	-0.253295	-0.666838	0.276731					Polymerase (DNA directed), mu	DNA binding	DNA repair	intracellular							sensitive
LATS1	9113	NM_004690	10862687		1.2271	0.676161	0.738011	0.301821	0.880426	-0.613133	0.285638		0.295258	-0.564561	-0.438286	0.464278	-0.235863	-0.614385	0.25726					LATS, large tumor suppressor, homolog 1 (Drosophila)	ATP binding	G2/M transition of mitotic cell cycle	spindle pole	1
PRKY	5616	NM_002760	89276754		0.9275	0.925059	0.790063	0.0786542	0.880874	-0.611305	0.0740061		-0.10858	-0.112383	-0.33996	0.132503	-0.186974	-0.467284	0.0888715					Protein kinase, Y-linked	ATP binding	protein amino acid phosphorylation
PPAPDC2	403313	NM_203453	66773039		1.22888	0.731437	0.682785	0.302225	0.881034	-0.610652	0.286776		0.297346	-0.451195	-0.550497	0.463503	-0.234782	-0.611133	0.257916					Phosphatidic acid phosphatase type 2 domain containing 2	hydrolase activity		integral to membrane									resistance to DSB
RAG2	5897	NM_000536	151301079		0.79925	0.977787	0.871132	0.0898312	0.882723	-0.603776	0.0892813		-0.323282	-0.0324083	-0.199037	0.145951	-0.184909	-0.46107	0.103859					Recombination activating gene 2	DNA binding	DNA recombination	nucleus
PSMC2	5701	NM_002803	24430152		1.41549	0.71794	0.515213	0.472262	0.882882	-0.603125	0.356196		0.501306	-0.478065	-0.956759	0.743222	-0.311173	-0.840986	0.286337					Proteasome (prosome, macropain) 26S subunit, ATPase, 2	ATP binding	protein catabolism	proteasome complex (sensu Eukaryota)
LIG1	3978	NM_000234	4557718		0.97108	0.60226	1.07612	0.248864	0.883152	-0.602025	0.256174		-0.0423376	-0.731541	0.105834	0.446869	-0.222681	-0.574723	0.262317					Ligase I, DNA, ATP-dependent	ATP binding	DNA recombination	nucleus
CASP3	836	NM_032991	73622122		0.992941	0.832788	0.828697	0.0936679	0.884809	-0.595279	0.0973494		-0.0102198	-0.263979	-0.271084	0.148601	-0.181761	-0.451597	0.110304					Caspase 3, apoptosis-related cysteine protease	caspase activity	apoptosis							resistant
FBXO10	26267	NM_012166	124244082		0.920501	0.725771	1.00846	0.144667	0.884912	-0.594858	0.160759		-0.119509	-0.462413	0.0121585	0.244996	-0.189921	-0.47615	0.18493					F-box protein 10	ubiquitin-protein ligase activity	protein ubiquitination	ubiquitin ligase complex
HDAC10	83933	NM_032019	20070353		1.68686	0.347705	0.627395	0.706402	0.887319	-0.585053	0.404645		0.754338	-1.52407	-0.672554	1.15125	-0.480761	-1.35126	0.281373					Histone deacetylase 10	histone deacetylase activity	chromatin modification	cytoplasm
FBXW11	23291	NM_033645	48928047		0.960515	0.881483	0.820635	0.0701368	0.887544	-0.584137	0.0759597		-0.0581205	-0.181996	-0.285188	0.113691	-0.175102	-0.431559	0.0861593					F-box and WD-40 domain protein 11	ubiquitin-protein ligase activity	Wnt receptor signaling pathway	ubiquitin ligase complex								Medium			2
TENR	132612	NM_139243	142355031		1.03469	0.850341	0.778851	0.132002	0.88796	-0.582442	0.151152		0.0491961	-0.233886	-0.360581	0.209803	-0.181757	-0.451586	0.166873					Testis nuclear RNA-binding protein	adenosine deaminase activity	mRNA processing	intracellular									resistance to DSB
AOF2	23028	NM_015013	58761545		1.37377	0.580144	0.711951	0.425286	0.888621	-0.57975	0.349193		0.458138	-0.785517	-0.49015	0.649765	-0.27251	-0.724652	0.288333					Amine oxidase (flavin containing) domain 2	oxidoreductase activity	chromatin modification	nucleus
TTBK1	84630	NM_032538	58761547		1.0571	0.974219	0.63512	0.223578	0.888813	-0.578969	0.246606		0.0801107	-0.0376824	-0.654898	0.394772	-0.204157	-0.518984	0.258137
PRKCE	5581	NM_005400	47157326		1.12996	0.951921	0.587946	0.276269	0.889941	-0.574373	0.285526		0.176266	-0.0710857	-0.766244	0.488664	-0.220355	-0.567722	0.280425					Protein kinase C, epsilon	ATP binding	induction of apoptosis	membrane fraction
TREX2	11219	NM_080701	63079717		1.10199	0.963146	0.607645	0.254961	0.890926	-0.570362	0.273482		0.140106	-0.054173	-0.7187	0.45035	-0.210922	-0.539342	0.274949
PSMC5	5705	NM_002805	24497434		1.12289	1.06984	0.486169	0.353294	0.892967	-0.562047	0.328966		0.167216	0.0973977	-1.04047	0.678002	-0.258619	-0.682855	0.305262					Proteasome (prosome, macropain) 26S subunit, ATPase, 5	ATP binding	protein catabolism	cytosol				resistant		resistant			decreased HR
PLK4	10733	NM_014264	121114282		1.12805	0.573583	0.977784	0.286762	0.89314	-0.561343	0.296902		0.173834	-0.801926	-0.0324122	0.514262	-0.220168	-0.567161	0.289416					Polo-like kinase 4 (Drosophila)	ATP binding	protein amino acid phosphorylation										sensitivity to DSB
HEL308	113510	NM_133636	110556639		0.610908	0.806872	1.26172	0.33388	0.893168	-0.561229	0.320853		-0.710974	-0.309588	0.335396	0.52789	-0.228389	-0.591895	0.286718					DNA helicase HEL308	ATP binding		nucleus
USP54	159195	NM_152586	124001557		1.19009	0.650707	0.840031	0.273655	0.89361	-0.55943	0.289981		0.251072	-0.619921	-0.251485	0.437214	-0.206778	-0.526872	0.273797					Ubiquitin specific protease 54	catalytic activity	ubiquitin cycle
PIAS2	9063	NM_173206	56699459		0.916472	0.942302	0.823436	0.0625196	0.89407	-0.557553	0.0800012		-0.125837	-0.085738	-0.280272	0.102714	-0.163949	-0.398002	0.0913479					Protein inhibitor of activated STAT, 2	DNA binding	development	nucleus
ATE1	11101	NM_007041	50345874		0.883304	0.77514	1.02852	0.12714	0.895654	-0.551102	0.160536		-0.179018	-0.367471	0.0405671	0.204217	-0.168641	-0.41212	0.180408					Arginyltransferase 1	acyltransferase activity	protein arginylation	cytoplasm	1		UV/IR						resistance to DSB
ASNA1	439	NM_004317	50428937		0.856453	0.687514	1.14523	0.231457	0.896399	-0.548068	0.266426		-0.223554	-0.540538	0.195636	0.369268	-0.189485	-0.474839	0.262068					ArsA arsenite transporter, ATP-binding, homolog 1 (bacterial)	ATP binding	anion transport	cytoplasm
USP3	9960	NM_006537	55770885		0.832476	0.953267	0.906467	0.0609033	0.897404	-0.543975	0.084716		-0.264519	-0.0690476	-0.141673	0.0988049	-0.158413	-0.381345	0.0960012					Ubiquitin specific protease 3	cysteine-type endopeptidase activity	ubiquitin cycle
RANBP2	5903	NM_006267	150418006		0.706651	1.09482	0.895076	0.194111	0.898848	-0.53809	0.240244		-0.50093	0.130691	-0.159918	0.316146	-0.176719	-0.436426	0.249323					RAN binding protein 2	Ran GTPase binding	protein folding	nuclear pore
CDKN3	1033	NM_005192	17981703		0.724952	0.984583	0.988327	0.150991	0.899287	-0.536302	0.196946		-0.464043	-0.0224148	-0.0169398	0.256569	-0.167799	-0.409587	0.223121					Cyclin-dependent kinase inhibitor 3 (CDK2-associated dual specificity phosphatase)	hydrolase activity	cell cycle														3
FLJ37970	283234	NM_032251	88196789		0.827802	1.01324	0.858226	0.0994524	0.899757	-0.534389	0.133806		-0.272643	0.0189809	-0.220571	0.155532	-0.158077	-0.380335	0.151196					Hypothetical protein FLJ37970	transcription factor activity	regulation of transcription, DNA-dependent
CBX8	57332	NM_020649	10190681		0.684355	1.03393	0.981956	0.188622	0.90008	-0.533073	0.237658		-0.547182	0.0481374	-0.0262703	0.324369	-0.175105	-0.43157	0.256011					Chromobox homolog 8 (Pc class homolog, Drosophila)	chromatin binding	chromatin assembly or disassembly	chromatin
SAMHD1	25939	NM_015474	38016913		0.842204	1.13308	0.727353	0.209131	0.900879	-0.529818	0.257331		-0.247759	0.180251	-0.459273	0.325812	-0.175594	-0.43304	0.25619					SAM domain and HD domain 1	3',5'-cyclic-nucleotide phosphodiesterase activity	immune response	intracellular						resistant
PRKAB1	5564	NM_006253	38016923		0.698258	0.623644	1.38117	0.417488	0.901024	-0.529228	0.362486		-0.518167	-0.681205	0.46589	0.620588	-0.244494	-0.640355	0.301037					Protein kinase, AMP-activated, beta 1 non-catalytic subunit	hydrolase activity, hydrolyzing O-glycosyl compounds	carbohydrate metabolism										sensitivity to DSB		2
PPFIBP2	8495	NM_003621	57163846		1.22871	0.732646	0.744612	0.28301	0.901988	-0.5253	0.30946		0.297141	-0.448811	-0.42544	0.42409	-0.19237	-0.483519	0.283276																	resistance to DSB
MDA5	64135	NM_022168	27886567		1.27409	0.808352	0.624319	0.334911	0.902255	-0.524213	0.334938		0.349472	-0.306945	-0.679644	0.521035	-0.212372	-0.543704	0.298594					Interferon induced with helicase C domain 1	ATP binding	regulation of apoptosis	intracellular
PTBP1	5725	NM_175847	28558997		1.36069	0.714201	0.632124	0.399062	0.90234	-0.523868	0.358568		0.444343	-0.485598	-0.66172	0.594304	-0.234325	-0.609758	0.301799					Polypyrimidine tract binding protein 1	RNA binding	RNA splicing	heterogeneous nuclear ribonucleoprotein complex						sensitive						4
RNF111	54778	NM_017610	37595552		0.714684	0.859309	1.13335	0.21264	0.902447	-0.523432	0.263286		-0.484623	-0.218752	0.180591	0.334831	-0.174261	-0.42903	0.262748					Ring finger protein 111	ubiquitin-protein ligase activity	protein ubiquitination	ubiquitin ligase complex									resistance to DSB
PPM1A	5494	NM_021003	29557948		0.792615	0.976368	0.938859	0.0970907	0.902614	-0.522752	0.137118		-0.335308	-0.0345034	-0.0910189	0.159872	-0.15361	-0.366894	0.162823					Protein phosphatase 1A (formerly 2C), magnesium-dependent, alpha isoform	hydrolase activity	positive regulation of I-kappaB kinase/NF-kappaB cascade	protein serine/threonine phosphatase complex
C18orf56	494514	NM_001012716	60593053		0.75967	0.943834	1.00557	0.127927	0.903023	-0.521084	0.177603		-0.396555	-0.0833955	0.00800825	0.212169	-0.157314	-0.378038	0.204488
SRPK2	6733	NM_182691	33188446		1.05979	0.85643	0.793625	0.139129	0.90328	-0.520037	0.191853		0.083774	-0.223593	-0.333471	0.216272	-0.157764	-0.379391	0.207181					SFRS protein kinase 2	ATP binding	protein amino acid phosphorylation									Medium
RAD54B	25788	NM_012415	20143928		0.756275	0.928433	1.02927	0.13804	0.904658	-0.514425	0.193676		-0.403018	-0.10713	0.0416161	0.226338	-0.156177	-0.374618	0.217773					Fibrinogen silencer binding protein	ATP binding	DNA repair	nucleus						resistant			resistance to DSB
PPP1R15B	84919	NM_032833	41282220		1.22826	0.790686	0.697867	0.283256	0.905604	-0.510572	0.315756		0.296615	-0.338824	-0.518976	0.428452	-0.187062	-0.467546	0.290665					Protein phosphatase 1, regulatory (inhibitor) subunit 15B									resistant
RNMT	8731	NM_003799	4506566		0.880913	0.833083	1.00329	0.0877797	0.905761	-0.509934	0.132518		-0.182929	-0.263467	0.00473262	0.137619	-0.147221	-0.34767	0.151758					RNA (guanine-7-) methyltransferase	RNA binding	mRNA capping	nucleus
POLL	27343	NM_013274	38146101		1.07732	0.673554	0.966481	0.208614	0.905785	-0.509833	0.266692		0.107447	-0.570133	-0.0491862	0.354738	-0.170624	-0.418087	0.277395					Polymerase (DNA directed), lambda	DNA binding	DNA repair	nucleus	1
RTCD1	8634	NM_003729	141802708		0.619342	1.51064	0.587881	0.523911	0.905956	-0.509139	0.393663		-0.691191	0.595163	-0.766403	0.765313	-0.287477	-0.769688	0.305931					RNA terminal phosphate cyclase domain 1	RNA binding	assembly of spliceosomal tri-snRNP	nucleoplasm
SPHK1	8877	NM_021972	21361087		1.23206	0.73778	0.748665	0.282281	0.906167	-0.508278	0.316202		0.301068	-0.438737	-0.417608	0.42116	-0.185092	-0.46162	0.289893					Sphingosine kinase 1	D-erythro-sphingosine kinase activity	intracellular signaling cascade	cytosol
NOS3	4846	NM_000603	40254421		0.575724	1.21489	0.928864	0.32017	0.906493	-0.506951	0.335161		-0.796552	0.280827	-0.106461	0.545735	-0.207395	-0.528728	0.310583					Nitric oxide synthase 3 (endothelial cell)	FMN binding	amino acid metabolism	cytoplasm									sensitivity to DSB
UBOX5	22888	NM_199415	40806195		0.8825	1.21883	0.621405	0.2995	0.907578	-0.502532	0.327375		-0.180331	0.285494	-0.686393	0.486082	-0.193744	-0.487652	0.304689
SUMO2P7	100131823	XM_003118743	310123678		1.02417	1.03881	0.659992	0.214608	0.907655	-0.502216	0.275232		0.0344519	0.0549269	-0.599479	0.372052	-0.170033	-0.41631	0.286245
NEDD8	4738	NM_006156	148922866		1.29983	0.702054	0.721295	0.339706	0.907725	-0.501931	0.345248		0.37832	-0.510345	-0.471339	0.50219	-0.201122	-0.509851	0.302898					Neural precursor cell expressed, developmentally down-regulated 8	ubiquitin conjugating enzyme activity	morphogenesis	nucleus
ITPK1	3705	NM_014216	21359893		1.39537	0.585773	0.743592	0.429178	0.908244	-0.499819	0.375058		0.480645	-0.771587	-0.427417	0.64693	-0.239453	-0.625188	0.311617					Inositol 1,3,4-triphosphate 5/6 kinase	catalytic activity	signal transduction	mitochondrion
POP4	10775	NM_006627	5729985		1.07417	0.749813	0.901152	0.162298	0.908378	-0.499273	0.229401		0.103221	-0.415397	-0.150158	0.259331	-0.154111	-0.368402	0.245163					Processing of precursor 4, ribonuclease P/MRP subunit (S. cerevisiae)	RNA binding	rRNA processing	nucleus	1
PINK1	65018	NM_032409	112382374		1.12891	0.892016	0.704666	0.212604	0.908531	-0.498651	0.275449		0.174931	-0.164858	-0.504989	0.33996	-0.164972	-0.401081	0.277236					PTEN induced putative kinase 1	ATP binding	protein amino acid phosphorylation	mitochondrion
PTPN14	5784	NM_005401	34328898		1.03987	0.749602	0.938641	0.147332	0.909372	-0.495223	0.215417		0.0564081	-0.415803	-0.0913549	0.241552	-0.15025	-0.356783	0.23866					Protein tyrosine phosphatase, non-receptor type 14	binding	protein amino acid dephosphorylation	cytoskeleton	1						resistant
UBE2S	27338	NM_014501	112382376		1.06316	0.988447	0.677881	0.204317	0.909829	-0.493362	0.271525		0.0883582	-0.0167649	-0.560896	0.348487	-0.163101	-0.39545	0.283862					Ubiquitin-conjugating enzyme E2S	ligase activity	ubiquitin cycle										sensitivity to DSB		3
BRD3	8019	NM_007371	12408642		0.781662	0.734205	1.21768	0.266491	0.911181	-0.487855	0.316412		-0.355384	-0.445745	0.284131	0.397883	-0.172333	-0.423228	0.294728					Bromodomain containing 3	molecular function unknown	biological process unknown	nucleus							resistant (2 shRNAs)
SUV39H1	6839	NM_003173	112382253		0.777649	1.11873	0.837911	0.18204	0.911431	-0.486836	0.255685		-0.362808	0.161866	-0.255131	0.277117	-0.152025	-0.362123	0.259924					Suppressor of variegation 3-9 homolog 1 (Drosophila)	S-adenosylmethionine-dependent methyltransferase activity	DNA replication and chromosome cycle	chromatin
CDC25B	994	NM_004358	47078250		0.7824	0.955474	0.997532	0.114021	0.911802	-0.485325	0.181076		-0.354021	-0.0657114	-0.00356525	0.186996	-0.141099	-0.329249	0.210218					Cell division cycle 25B	hydrolase activity	M phase of mitotic cell cycle	intracellular
FLJ25449	151649	NM_144714	109627669		0.86284	0.843346	1.03189	0.10369	0.912694	-0.481693	0.170076		-0.212835	-0.245804	0.0452961	0.159404	-0.137781	-0.319264	0.190832					Hypothetical protein MGC27069	catalytic activity
CTBP1	1487	NM_001328	61743965		0.842738	0.902786	0.993329	0.0758086	0.912951	-0.480644	0.135557		-0.246844	-0.147544	-0.00965584	0.119116	-0.134681	-0.309938	0.157059					C-terminal binding protein 1	oxidoreductase activity	L-serine biosynthesis	Golgi apparatus	1
MCM5	4174	NM_006739	143770796		1.02145	1.08054	0.639087	0.239643	0.913692	-0.477626	0.305		0.0306249	0.111747	-0.645917	0.416001	-0.167848	-0.409735	0.307135					MCM5 minichromosome maintenance deficient 5, cell division cycle 46 (S. cerevisiae)	ATP binding	DNA replication	nucleus
RIOK1	83732	NM_031480	23510355		0.752032	1.04977	0.940881	0.150647	0.914228	-0.475445	0.230716		-0.411133	0.0700723	-0.0879158	0.245285	-0.142992	-0.334945	0.253057					RIO kinase 1 (yeast)	ATP binding								sensitive
THNSL1	79896	NM_024838	153792147		1.10843	0.757872	0.885197	0.177451	0.917166	-0.463477	0.264554		0.148516	-0.399974	-0.175929	0.275772	-0.142463	-0.333352	0.273729					Threonine synthase-like 1 (bacterial)	ATP binding	amino acid biosynthesis
CDKL2	8999	NM_003948	125987600		0.841551	0.879978	1.03167	0.100523	0.917732	-0.46117	0.179397		-0.248877	-0.18446	0.0449769	0.154456	-0.129453	-0.294207	0.202644					Cyclin-dependent kinase-like 2 (CDC2-related kinase)	ATP binding	protein amino acid phosphorylation
TAF1	6872	NM_004606	20357584		0.850684	0.858094	1.04785	0.111759	0.918877	-0.456506	0.196831		-0.233306	-0.220792	0.0674379	0.170137	-0.128887	-0.292503	0.218442					TAF1 RNA polymerase II, TATA box binding protein (TBP)-associated factor, 250kDa	ATP binding	G1 phase of mitotic cell cycle	nucleus							sensitive
CDK7	1022	NM_001799	161016768		0.851117	0.967509	0.93837	0.0605658	0.918999	-0.45601	0.134895		-0.23257	-0.0476524	-0.0917707	0.0965794	-0.123998	-0.277792	0.158298					Cyclin-dependent kinase 7 (MO15 homolog, Xenopus laevis, cdk-activating kinase)	ATP binding	DNA repair	nucleus									resistance to DSB			7
PRKACG	5568	NM_002732	15619014		0.776291	0.859204	1.12424	0.181744	0.919911	-0.452293	0.274836		-0.36533	-0.218928	0.168949	0.276084	-0.138436	-0.321237	0.280272					Protein kinase, cAMP-dependent, catalytic, gamma	ATP binding	male gonad development
PHKG2	5261	NM_000294	4505784		1.04482	0.711323	1.0046	0.18205	0.92025	-0.450913	0.275902		0.0632609	-0.491423	0.00662515	0.305214	-0.140512	-0.327484	0.293339					Phosphorylase kinase, gamma 2 (testis)	ATP binding	carbohydrate metabolism	phosphorylase kinase complex
PIM2	11040	NM_006875	5803124		1.10268	0.833878	0.827155	0.157171	0.921239	-0.446887	0.254976		0.141017	-0.262091	-0.273771	0.236179	-0.131615	-0.300711	0.266133					Pim-2 oncogene	ATP binding	cell proliferation							sensitive
ENC1	8507	NM_003633	4505460		0.838749	1.01877	0.906346	0.0909379	0.921289	-0.446681	0.177185		-0.25369	0.0268331	-0.141867	0.141219	-0.122908	-0.274512	0.203885					Ectodermal-neural cortex (with BTB-like domain)	actin binding	development	cytoskeleton											2
HACE1	57531	NM_020771	116875851		1.47316	0.564408	0.726863	0.484626	0.921476	-0.445919	0.40379		0.558912	-0.82519	-0.460244	0.717356	-0.242174	-0.633375	0.32573					HECT domain and ankyrin repeat containing, E3 ubiquitin protein ligase 1	ligase activity	ubiquitin cycle	intracellular											2
ROCK1	6093	NM_005406	112382209		0.761697	0.901266	1.10239	0.171273	0.921786	-0.444656	0.269935		-0.39271	-0.149975	0.140641	0.267034	-0.134014	-0.307932	0.282011					Rho-associated, coiled-coil containing protein kinase 1	ATP binding	Rho protein signal transduction	cytoskeleton	1								resistance to DSB
RFC3	5983	NM_181558	108773788		0.722457	1.05129	0.992882	0.175439	0.92221	-0.442931	0.274751		-0.469017	0.0721621	-0.0103064	0.291574	-0.13572	-0.313065	0.293372					Replication factor C (activator 1) 3, 38kDa	DNA binding	DNA replication	DNA replication factor C complex	1						sensitive		decreased HR			8
SENP8	123228	NM_145204	33942065		0.876455	1.15892	0.736577	0.215145	0.923983	-0.435707	0.310077		-0.190249	0.212779	-0.441092	0.329874	-0.139521	-0.324499	0.307043					SUMO/sentrin specific protease family member 8	cysteine-type peptidase activity	proteolysis and peptidolysis							sensitive	resistant
TIF1	8805	NM_003852	47419908		1.22569	1.01199	0.537021	0.352498	0.9249	-0.431974	0.376319		0.293596	0.0171904	-0.896951	0.623091	-0.195388	-0.4926	0.340835					Transcriptional intermediary factor 1	DNA binding	protein ubiquitination	intracellular	1
NXN	64359	NM_022463	33149330		0.874017	0.666594	1.23447	0.287355	0.925027	-0.431454	0.352134		-0.194268	-0.58512	0.303893	0.445584	-0.158498	-0.381601	0.328289					Nucleoredoxin	electron transporter activity	electron transport											sensitive
FKBP3	2287	NM_002013	17149845		1.05033	0.698726	1.02802	0.196877	0.925695	-0.428736	0.300758		0.0708476	-0.517201	0.0398742	0.330931	-0.135493	-0.31238	0.313358					FK506 binding protein 3, 25kDa	FK506 binding	protein folding	nucleus									sensitivity to DSB
BMI1	648	NM_005180	39725706		0.654678	0.912135	1.21108	0.27846	0.925966	-0.427632	0.349844		-0.611142	-0.13268	0.276298	0.444173	-0.155841	-0.373607	0.330836					Polycomb group ring finger 4	ubiquitin-protein ligase activity	chromatin modification	nucleus						resistant (2 shRNAs)
RNASEH1	246243	NM_002936	40548379		0.812399	0.983014	0.984464	0.0989259	0.926625	-0.424945	0.203088		-0.29974	-0.0247164	-0.02259	0.159402	-0.115682	-0.252772	0.237005					Ribonuclease H1	RNA binding	RNA catabolism							sensitive
SSTK	83983	NM_032037	51477706		0.951556	1.20459	0.624149	0.291014	0.926765	-0.424375	0.356879		-0.0716393	0.268543	-0.680038	0.480569	-0.161045	-0.389264	0.336399					Testis-specific serine kinase 6	ATP binding	protein amino acid phosphorylation
GAK	2580	NM_005255	157384970		0.744218	0.876091	1.16042	0.212705	0.926911	-0.423783	0.314911		-0.426202	-0.190847	0.214649	0.324168	-0.134133	-0.308289	0.312233					Cyclin G associated kinase	ATP binding	protein amino acid phosphorylation	endoplasmic reticulum						validated sensitive
ADPRTL3	10039	NM_001003931	158634477		0.686714	0.980364	1.11554	0.219238	0.927539	-0.421225	0.32064		-0.542218	-0.028611	0.157739	0.362505	-0.137697	-0.319011	0.323807					Poly (ADP-ribose) polymerase family, member 3	NAD+ ADP-ribosyltransferase activity	DNA repair	nucleus
UBE3A	7337	NM_000462	19718765		1.13485	0.901679	0.748511	0.194547	0.928348	-0.417928	0.305253		0.182506	-0.149314	-0.417904	0.300759	-0.128237	-0.290549	0.309942					Ubiquitin protein ligase E3A (human papilloma virus E6-associated protein, Angelman syndrome)	ligase activity	brain development	intracellular	1										2
RBKS	64080	NM_022128	11545854		0.871451	1.03423	0.879678	0.0916986	0.928454	-0.417498	0.199757		-0.198508	0.0485591	-0.184952	0.138897	-0.111634	-0.24059	0.227796					Ribokinase	kinase activity	D-ribose metabolism										resistance to DSB				2
SIRT2	22933	NM_030593	13775601		0.927183	0.96462	0.894904	0.0348899	0.928902	-0.415671	0.143526		-0.109074	-0.0519675	-0.160196	0.0541417	-0.107079	-0.226886	0.168127					Sirtuin (silent mating type information regulation 2 homolog) 2 (S. cerevisiae)	DNA binding	cell cycle	chromatin silencing complex
HAK	115701	NM_052947	148596991		1.39776	0.419465	0.97004	0.49043	0.929087	-0.414917	0.413809		0.483113	-1.25338	-0.043884	0.890318	-0.271382	-0.72126	0.338917					Alpha-kinase 2	ATP binding	protein amino acid phosphorylation							sensitive	sensitive (2 shRNAs)
ATP5A1	498	NM_004046	50345980		0.970939	0.845367	0.972969	0.0730919	0.929758	-0.412183	0.181467		-0.0425475	-0.24235	-0.0395343	0.116236	-0.108144	-0.230089	0.215416					ATP synthase, H+ transporting, mitochondrial F1 complex, alpha subunit, isoform 1, cardiac muscle	ATP binding	ATP synthesis coupled proton transport	membrane fraction
POLB	5423	NM_002690	4505930		0.855006	0.639824	1.29451	0.333688	0.929781	-0.41209	0.37806		-0.225993	-0.644252	0.372409	0.510984	-0.165945	-0.404009	0.339963					Polymerase (DNA directed), beta	DNA binding	DNA repair	nucleus
CDC14B	8555	NM_001077181	116008457		1.14563	0.836088	0.810321	0.186599	0.93068	-0.408428	0.304841		0.196143	-0.258274	-0.303434	0.276319	-0.121855	-0.271345	0.307714															resistant
PTPN20A	653129	NM_001042397	109138574		0.860864	0.908094	1.02314	0.0834683	0.9307	-0.408346	0.196877		-0.216143	-0.139087	0.0330084	0.127561	-0.107407	-0.227873	0.227823
UBE2D2	7322	NM_003339	33188457		0.927248	0.876593	0.99113	0.0573957	0.931657	-0.404448	0.17083		-0.108973	-0.190021	-0.0128534	0.0886903	-0.103949	-0.217467	0.202001					Ubiquitin-conjugating enzyme E2D 2 (UBC4/5 homolog, yeast)	ligase activity	ubiquitin cycle							sensitive
TAF15	8148	NM_003487	21327699		0.95523	0.919629	0.922401	0.0198024	0.93242	-0.401342	0.148106		-0.0660806	-0.120876	-0.116534	0.0304603	-0.101164	-0.209087	0.174413					TAF15 RNA polymerase II, TATA box binding protein (TBP)-associated factor, 68kDa	RNA polymerase II transcription factor activity		nucleus	1		UV/IR									0
PBEF1	10135	NM_005746	111161293		1.03862	0.609666	1.14908	0.28495	0.932458	-0.401187	0.364817		0.0546734	-0.71391	0.200484	0.491273	-0.152917	-0.364809	0.348103					Pre-B-cell colony enhancing factor 1	cytokine activity	cell-cell signaling
CTH	1491	NM_153742	34328938		0.880187	0.937421	0.980838	0.050483	0.932815	-0.399731	0.16831		-0.184117	-0.093231	-0.0279135	0.07845	-0.101754	-0.210863	0.199899					Cystathionase (cystathionine gamma-lyase)	cystathionine gamma-lyase activity	amino acid biosynthesis		1						sensitive
UBE2C	11065	NM_181803	32967290		0.756855	0.979914	1.06337	0.158468	0.93338	-0.397429	0.288249		-0.401911	-0.0292725	0.0886457	0.256063	-0.114179	-0.248249	0.310096					Ubiquitin-conjugating enzyme E2C	ligase activity	cell cycle
POP7	10248	NM_005837	153791430		1.37396	0.761259	0.666934	0.38388	0.934051	-0.394699	0.398919		0.458339	-0.393541	-0.584384	0.555187	-0.173195	-0.425824	0.344406					Processing of precursor 7, ribonuclease P subunit (S. cerevisiae)	hydrolase activity	tRNA processing	nucleolar ribonuclease P complex
PAPD5	64282	NM_001040285	94536831		0.639702	0.680626	1.48373	0.475926	0.934686	-0.392111	0.418139		-0.644527	-0.555065	0.569228	0.676417	-0.210122	-0.536932	0.340633					PAP associated domain containing 5	DNA binding	DNA metabolism	nucleus
MOV10	4343	NM_020963	141803269		1.2163	0.889511	0.70014	0.261113	0.935318	-0.389537	0.360009		0.282502	-0.168916	-0.514285	0.399568	-0.133566	-0.306583	0.342995					Mov10, Moloney leukemia virus 10, homolog (mouse)	ATP binding	development	cellular component unknown	1											11
ELAC1	55520	NM_018696	50726987		1.00508	0.796314	1.00555	0.120667	0.935648	-0.388194	0.25684		0.007309	-0.32859	0.00798409	0.194127	-0.104432	-0.218922	0.290319					ElaC homolog 1 (E. coli)	endonuclease activity	tRNA processing	nucleus
SENP5	205564	NM_152699	159032028		0.870966	1.01655	0.921852	0.0738831	0.936456	-0.3849	0.205253		-0.199312	0.0236825	-0.117393	0.112797	-0.097674	-0.198586	0.240734					SUMO1/sentrin specific protease 5	cysteine-type peptidase activity	proteolysis and peptidolysis												2
G3BP	10146	NM_198395	38327551		0.822523	1.11981	0.868412	0.160046	0.936915	-0.383031	0.299419		-0.281873	0.163255	-0.203549	0.237634	-0.107389	-0.227818	0.312384					Ras-GTPase-activating protein SH3-domain-binding protein	ATP binding	Ras protein signal transduction	cytoplasm									resistance to DSB
AGTPBP1	23287	NM_015239	7662451		0.841885	0.991558	0.982756	0.0839882	0.938733	-0.375626	0.224993		-0.248305	-0.0122308	-0.0250945	0.13274	-0.0952099	-0.191172	0.264835					ATP/GTP binding protein 1	carboxypeptidase A activity	proteolysis and peptidolysis
RNF14	9604	NM_183399	34577097		0.580263	1.01813	1.21894	0.32659	0.939111	-0.374086	0.391448		-0.785221	0.0259161	0.285632	0.558588	-0.157891	-0.379774	0.359758														validated sensitive
PPP1R12C	54776	NM_017607	142348643		1.13894	0.846045	0.833564	0.172817	0.939515	-0.37244	0.31702		0.187687	-0.241193	-0.262635	0.25403	-0.10538	-0.221775	0.325425					Protein phosphatase 1, regulatory (inhibitor) subunit 12C				1
PTPDC1	138639	NM_152422	30089951		0.694816	1.11644	1.00744	0.218855	0.939567	-0.372231	0.347686		-0.525297	0.15891	0.010695	0.359953	-0.118564	-0.261443	0.349704					Protein tyrosine phosphatase domain containing 1	hydrolase activity	protein amino acid dephosphorylation
MPHOSPH1	9585	NM_016195	46049113		1.30323	0.644281	0.873858	0.334484	0.940456	-0.368609	0.396027		0.38209	-0.634237	-0.194529	0.509698	-0.148892	-0.352698	0.357166					M-phase phosphoprotein 1	ATP binding	cell cycle arrest	centrosome	2												3
MCM8	84515	NM_032485	33469925		1.21009	0.702439	0.90926	0.255271	0.940596	-0.368039	0.368201		0.275112	-0.509554	-0.137236	0.392503	-0.123893	-0.277476	0.35337					MCM8 minichromosome maintenance deficient 8 (S. cerevisiae)	ATP binding	DNA replication
CCRK	23552	NM_012119	89903016		0.83021	0.99441	0.998837	0.096104	0.941152	-0.365772	0.247552		-0.268451	-0.00808758	-0.00167941	0.152205	-0.0927394	-0.183739	0.287318					Cell cycle related kinase	ATP binding	protein amino acid phosphorylation
LOC91461	91461	NM_138370	66793375		1.32174	0.819162	0.684605	0.335815	0.941836	-0.362988	0.398713		0.402439	-0.28778	-0.546656	0.490612	-0.143999	-0.337975	0.35753					Hypothetical protein BC007901
TLE2	7089	NM_003260	34147648		1.10245	0.903509	0.819626	0.145261	0.941862	-0.362879	0.300707		0.140715	-0.146388	-0.286962	0.217982	-0.097545	-0.198198	0.321031					Transducin-like enhancer of split 2 (E(sp1) homolog, Drosophila)		fri11led signaling pathway	nucleus						resistant			resistance to DSB
AASDHPPT	60496	NM_015423	20357567		1.15178	0.896729	0.777939	0.191017	0.942151	-0.361705	0.336993		0.203871	-0.157257	-0.362271	0.286636	-0.105219	-0.221288	0.341628					Aminoadipate-semialdehyde dehydrogenase-phosphopantetheinyl transferase	magnesium ion binding	fatty acid biosynthesis		1
DKFZP761G058	152926	NM_152542	31542532		1.25081	0.950759	0.626723	0.312121	0.942765	-0.359204	0.393421		0.322864	-0.0728482	-0.674099	0.502001	-0.141361	-0.330037	0.363241					Protein phosphatase 1K (PP2C domain containing)	catalytic activity	protein amino acid dephosphorylation	protein serine/threonine phosphatase complex						sensitive
PIN4	5303	NM_006223	38679891		0.756266	0.87955	1.19286	0.225086	0.942893	-0.358681	0.358772		-0.403034	-0.185163	0.254429	0.334905	-0.111256	-0.239454	0.351465					Protein (peptidyl-prolyl cis/trans isomerase) NIMA-interacting, 4 (parvulin)	isomerase activity	protein folding	mitochondrial matrix
POLE2	5427	NM_002692	32189368		0.736085	1.09545	0.997605	0.18579	0.943046	-0.358058	0.335837		-0.442056	0.131521	-0.00345946	0.299882	-0.104665	-0.219621	0.348321					Polymerase (DNA directed), epsilon 2 (p59 subunit)	DNA binding	DNA repair	nucleus
USP44	84101	NM_001042403	109134333		0.949169	1.04505	0.836152	0.104566	0.943457	-0.356384	0.265126		-0.0752627	0.0635719	-0.258163	0.161369	-0.0899512	-0.175349	0.301576					Ubiquitin specific protease 44	cysteine-type endopeptidase activity	ubiquitin cycle										resistance to DSB
PNKP	11284	NM_007254	31543418		0.938008	0.906856	0.986059	0.0399011	0.943641	-0.355633	0.200477		-0.0923271	-0.141055	-0.0202534	0.0607756	-0.0845451	-0.159083	0.242261					Polynucleotide kinase 3'-phosphatase	ATP binding	DNA damage response, perception of DNA damage	nucleus	1	0
ADK	132	NM_001123	32484972		0.821852	0.887617	1.12327	0.158486	0.944245	-0.353173	0.319045		-0.283049	-0.171991	0.1677	0.23484	-0.09578	-0.192887	0.334272					Adenosine kinase	adenosine kinase activity	purine ribonucleoside salvage
PPP3R2	5535	NM_147180	34303920		1.12566	1.04045	0.668569	0.243067	0.944894	-0.350531	0.371956		0.170774	0.0572082	-0.580851	0.405166	-0.117623	-0.258611	0.36562					Protein phosphatase 3 (formerly 2B), regulatory subunit B, 19kDa, beta isoform (calcineurin B, type II)	calcium ion binding
MAP4K3	8491	NM_003618	15451901		1.19064	0.92395	0.72058	0.235739	0.945056	-0.349869	0.368956		0.251736	-0.114113	-0.47277	0.362259	-0.111715	-0.240836	0.360447					Mitogen-activated protein kinase kinase kinase kinase 3	ATP binding	JNK cascade
UBE2G1	7326	NM_003342	75992937		0.951163	0.974493	0.91101	0.0321107	0.945556	-0.347836	0.203438		-0.0722352	-0.0372762	-0.134461	0.0492256	-0.081324	-0.149391	0.247444					Ubiquitin-conjugating enzyme E2G 1 (UBC7 homolog, C. elegans)	ligase activity	ubiquitin cycle
PPEF1	5475	NM_152226	23312377		1.36107	0.661658	0.813978	0.367804	0.945567	-0.347789	0.412645		0.444736	-0.595843	-0.296939	0.53576	-0.149348	-0.35407	0.362951					Protein phosphatase, EF hand calcium-binding domain 1	calcium ion binding	protein amino acid dephosphorylation
PPP3CC	5533	NM_005605	34147659		1.1513	0.817885	0.869767	0.179405	0.946317	-0.344734	0.34031		0.203263	-0.290031	-0.2013	0.262958	-0.0960224	-0.193617	0.347757					Protein phosphatase 3 (formerly 2B), catalytic subunit, gamma isoform (calcineurin A gamma)	calmodulin binding		calcineurin complex
PRKAG2	51422	NM_024429	100913188		1.07769	0.856328	0.905161	0.116296	0.946392	-0.34443	0.287677		0.107936	-0.223764	-0.143753	0.173096	-0.0865271	-0.165046	0.318645					Protein kinase, AMP-activated, gamma 2 non-catalytic subunit	molecular function unknown	cholesterol biosynthesis	cellular component unknown	1							Medium
MGC10067	134510	NM_145049	142347678		0.98743	1.20523	0.648087	0.280771	0.946915	-0.342299	0.390993		-0.0182503	0.269306	-0.625741	0.456954	-0.124895	-0.280492	0.370604					Ubiquitin-like domain containing CTD phosphatase 1		protein modification
MPG	4350	NM_001015054	62632770		1.20971	0.60603	1.02653	0.309518	0.947424	-0.340224	0.401036		0.274662	-0.722539	0.0377793	0.520994	-0.136699	-0.31601	0.372614					N-methylpurine-DNA glycosylase	alkylbase DNA N-glycosylase activity	DNA dealkylation	nucleoplasm
PARK2	5071	NM_004562	4758883		1.28287	0.859221	0.702847	0.300097	0.948311	-0.336611	0.39989		0.35937	-0.218899	-0.508717	0.441959	-0.122749	-0.274034	0.369312					Parkinson disease (autosomal recessive, juvenile) 2, parkin	ligase activity	central nervous system development
PPP3CB	5532	NM_021132	11036639		0.841106	1.09809	0.9073	0.13343	0.948832	-0.334491	0.312132		-0.24964	0.134994	-0.140348	0.198201	-0.084998	-0.160445	0.337977					Protein phosphatase 3 (formerly 2B), catalytic subunit, beta isoform (calcineurin A beta)	calcium ion binding	protein amino acid dephosphorylation	calcineurin complex					resistant w/ overexpression
DHRS2	10202	NM_005794	40548398		0.898969	0.870308	1.0773	0.112154	0.94886	-0.334375	0.292232		-0.153657	-0.200402	0.107424	0.165884	-0.0822115	-0.152061	0.325246					Dehydrogenase/reductase (SDR family) member 2	alcohol dehydrogenase activity	carbohydrate metabolism	nucleus
INPP5E	56623	NM_019892	38327538		0.983478	0.908891	0.959706	0.0381018	0.950692	-0.326914	0.229234		-0.0240353	-0.137821	-0.0593355	0.0582425	-0.0737305	-0.126542	0.280103					Inositol polyphosphate-5-phosphatase, 72 kDa	hydrolase activity	lipid metabolism	Golgi apparatus	1				resistant w/ overexpression						2
PPP2R5D	5528	NM_006245	31083266		0.796676	1.06066	0.99719	0.137795	0.95151	-0.323581	0.324696		-0.327935	0.0849678	-0.00405942	0.217298	-0.0823422	-0.152454	0.354427					Protein phosphatase 2, regulatory subunit B (B56), delta isoform	hydrolase activity	neurogenesis	nucleus	1						resistant
TESK1	7016	NM_006285	66932998		1.22089	0.903215	0.734745	0.246858	0.952949	-0.317718	0.391299		0.28793	-0.146858	-0.444684	0.368435	-0.101204	-0.209208	0.377815					Testis-specific kinase 1	ATP binding	protein amino acid phosphorylation
TERT	7015	NM_198255	109633029		1.0592	0.92325	0.878148	0.0942501	0.953534	-0.315337	0.292096		0.0829797	-0.115207	-0.187464	0.140023	-0.0732303	-0.125037	0.334201					Telomerase reverse transcriptase	DNA binding	RNA-dependent DNA replication	chromosome, telomeric region
RPS6KA5	9252	NM_182398	32528296		0.826524	0.893399	1.14096	0.165643	0.953627	-0.314958	0.351981		-0.274871	-0.162624	0.190245	0.24271	-0.0824165	-0.152678	0.366103					Ribosomal protein S6 kinase, 90kDa, polypeptide 5	ATP binding	DNA damage induced protein phosphorylation	nucleus
POLDIP3	84271	NM_032311	30089917		1.30661	0.522723	1.03241	0.397793	0.953912	-0.313797	0.43102		0.385825	-0.935882	0.046011	0.686355	-0.168015	-0.410238	0.375654					Polymerase (DNA-directed), delta interacting protein 3	RNA binding		nucleus	1						resistant			sensitive
SFRS9	8683	NM_003769	38016912		1.13229	0.895228	0.835328	0.157044	0.954283	-0.312286	0.348156		0.179247	-0.159673	-0.259586	0.230009	-0.0800039	-0.145418	0.365713					Splicing factor, arginine/serine-rich 9	RNA binding	mRNA splice site selection	nucleus									resistance to DSB
TAF1L	138474	NM_153809	142375765		0.997564	0.896702	0.968611	0.0519334	0.954292	-0.312248	0.255561		-0.00351828	-0.1573	-0.0460111	0.0794142	-0.0689431	-0.112138	0.310001					TAF1-like RNA polymerase II, TATA box binding protein (TBP)-associated factor, 210kDa	DNA binding	G1 phase of mitotic cell cycle	nucleus
PTP4A1	7803	NM_003463	62865860		1.33516	0.797625	0.736162	0.329527	0.956317	-0.303999	0.421951		0.417018	-0.326217	-0.441904	0.466106	-0.117035	-0.256841	0.382151					Protein tyrosine phosphatase type IVA, member 1	protein tyrosine phosphatase activity	protein amino acid dephosphorylation
SIPL	55256	NM_018269	8922761		0.871762	0.819308	1.17947	0.194574	0.956848	-0.301839	0.377864		-0.197993	-0.287522	0.238141	0.281233	-0.0824579	-0.152802	0.381113					Membrane-type 1 matrix metalloproteinase cytoplasmic tail binding protein-1	oxidoreductase activity	methionine biosynthesis	nucleus
POP1	10940	NM_015029	23097291		1.10582	0.710479	1.05425	0.214915	0.956849	-0.301834	0.387427		0.145113	-0.493135	0.0762171	0.350302	-0.0906017	-0.177306	0.388759					Processing of precursor 1, ribonuclease P/MRP subunit (S. cerevisiae)	hydrolase activity	tRNA 5'-leader removal	nucleolar ribonuclease P complex	2										4
DUSP2	1844	NM_004418	12707563		0.941826	0.919788	1.01002	0.0470427	0.957211	-0.300357	0.265337		-0.0864668	-0.120627	0.0143844	0.0701975	-0.0642366	-0.0979761	0.323046					Dual specificity phosphatase 2	MAP kinase phosphatase activity	inactivation of MAPK	nucleus									resistance to DSB
UBE2D4	51619	NM_015983	19549332		1.12565	0.96022	0.786659	0.169512	0.95751	-0.299142	0.365979		0.170758	-0.0585627	-0.34619	0.259021	-0.077998	-0.139383	0.381854					Ubiquitin-conjugating enzyme E2D 4 (putative)	ligase activity	ubiquitin cycle										resistance to DSB
PRKAG1	5571	NM_002733	47132573		1.0239	0.856142	0.992737	0.0892294	0.957592	-0.298806	0.303786		0.0340718	-0.224078	-0.0105166	0.137984	-0.0668411	-0.105813	0.352748					Protein kinase, AMP-activated, gamma 1 non-catalytic subunit	cAMP-dependent protein kinase activity	fatty acid biosynthesis							resistant			resistance to DSB
XRCC5	7520	NM_021141	12408650		0.966697	0.891824	1.0151	0.062111	0.957875	-0.297655	0.2804		-0.0488641	-0.165168	0.0216261	0.094329	-0.0641355	-0.0976717	0.336562					X-ray repair complementing defective repair in Chinese hamster cells 5 (double-strand-break rejoining; Ku autoantigen, 80kDa)	ATP binding	DNA recombination	DNA-dependent protein kinase complex
UBE2Q2	92912	NM_173469	29789400		1.18071	0.824346	0.868735	0.194203	0.957929	-0.297436	0.380599		0.239649	-0.278679	-0.203012	0.279982	-0.0806806	-0.147455	0.384063					Hypothetical protein LOC92912	ubiquitin conjugating enzyme activity	ubiquitin cycle
CDKL5	6792	NM_001037343	83367068		0.922188	0.947303	1.00558	0.0427795	0.958356	-0.295695	0.267851		-0.116868	-0.0781016	0.00802391	0.0639249	-0.0623152	-0.0921947	0.327679					Cyclin-dependent kinase-like 5	ATP binding	protein amino acid phosphorylation
HIF1AN	55662	NM_017902	148596935		1.14719	0.968692	0.759511	0.194039	0.958463	-0.29526	0.381966		0.198098	-0.0458906	-0.396857	0.299076	-0.0815496	-0.15007	0.388766					Hypoxia-inducible factor 1, alpha subunit inhibitor	oxidoreductase activity	regulation of transcription, DNA-dependent	nucleus						resistant
CCNK	8812	NM_003858	150417987		1.15558	1.01591	0.704831	0.230744	0.958775	-0.293989	0.398552		0.208622	0.0227727	-0.504651	0.370017	-0.0910856	-0.178762	0.3933					Cyclin K	rhodopsin-like receptor activity	G-protein coupled receptor protein signaling pathway	integral to membrane									sensitivity to DSB
DYRK1B	9149	NM_004714	4758221		0.971254	0.937567	0.967629	0.0184915	0.958817	-0.293819	0.258343		-0.0420801	-0.0930058	-0.0474739	0.0279752	-0.0608533	-0.0877959	0.321308					Dual-specificity tyrosine-(Y)-phosphorylation regulated kinase 1B	ATP binding	positive regulation of transcription, DNA-dependent	nucleus
DUSP16	80824	NM_030640	38372910		0.905053	0.865633	1.10579	0.128792	0.958825	-0.293784	0.342539		-0.143925	-0.208173	0.145076	0.188164	-0.0690072	-0.11233	0.372839					Dual specificity phosphatase 16	MAP kinase phosphatase activity	MAPK nucleus export	cytoplasm
SUV420H2	84787	NM_032701	192447420		0.921782	0.959412	0.995649	0.0369358	0.958948	-0.293285	0.26711		-0.117503	-0.0597774	-0.00629076	0.0556195	-0.0611903	-0.08881	0.328672					Suppressor of variegation 4-20 homolog 2 (Drosophila)
P101-PI3K	23533	NM_014308	142380845		0.891114	1.15614	0.830634	0.173132	0.959295	-0.291871	0.37337		-0.166318	0.209312	-0.267716	0.251308	-0.0749073	-0.130083	0.38541					Phosphoinositide-3-kinase, regulatory subunit 5, p101	kinase activity
FLJ23356	84197	NM_032237	26024341		1.14953	0.592302	1.13708	0.318182	0.959637	-0.290476	0.425389		0.201039	-0.755594	0.185338	0.547836	-0.123072	-0.275008	0.392191					Hypothetical protein FLJ23356	ATP binding	protein amino acid phosphorylation								sensitive
NR2C1	7181	NM_001032287	73808083		0.993003	1.0365	0.852267	0.0962974	0.960589	-0.2866	0.322557		-0.0101305	0.0517161	-0.230623	0.148412	-0.0630124	-0.0942926	0.370298					Nuclear receptor subfamily 2, group C, member 1	steroid hormone receptor activity	regulation of transcription, DNA-dependent	nucleus
UBE2T	29089	NM_014176	142369556		1.10057	1.05124	0.731417	0.200412	0.961074	-0.284625	0.391965		0.138249	0.0720868	-0.451234	0.322938	-0.0802996	-0.146308	0.398021					Ubiquitin-conjugating enzyme E2T (putative)	ligase activity	ubiquitin cycle					sensitive
FBXO25	26260	NM_012173	34878756		1.14876	0.693279	1.04127	0.23809	0.961106	-0.284493	0.406667		0.200083	-0.528492	0.0583511	0.386284	-0.0900193	-0.175554	0.398875					F-box protein 25	ubiquitin-protein ligase activity	protein ubiquitination	ubiquitin ligase complex						resistant			resistance to DSB
MYST4	23522	NM_012330	100816396		1.16989	0.793994	0.92147	0.191162	0.961784	-0.281732	0.389708		0.226371	-0.3328	-0.117991	0.282076	-0.0748069	-0.129781	0.396028					MYST histone acetyltransferase (monocytic leukemia) 4	DNA binding	histone acetylation	nucleosome
ACF	29974	NM_014576	20357571		1.05324	0.948354	0.888341	0.083462	0.963313	-0.275505	0.32329		0.0748375	-0.0765025	-0.170814	0.123924	-0.057493	-0.0776851	0.376025					Apobec-1 complementation factor	catalytic activity	mRNA editing	apolipoprotein B mRNA editing enzyme complex									resistance to DSB
SRP72	6731	NM_006947	109638748		0.918677	1.19427	0.77727	0.212066	0.963405	-0.27513	0.402881		-0.122371	0.256126	-0.363512	0.312346	-0.0765857	-0.135133	0.401571					Signal recognition particle 72kDa	binding	protein amino acid phosphorylation	ribonucleoprotein complex									sensitivity to DSB
DKFZP566K0524	26095	NM_001042365	109138576		0.848761	1.03215	1.01103	0.100341	0.963981	-0.272783	0.33995		-0.236571	0.0456509	0.0158306	0.155051	-0.058363	-0.080303	0.387686					Protein tyrosine phosphatase, non-receptor type 20	hydrolase activity	protein amino acid dephosphorylation		1
TARS	6897	NM_152295	38202254		1.00671	1.024	0.861302	0.089363	0.964005	-0.272684	0.331199		0.00965374	0.0342162	-0.21541	0.13758	-0.0571799	-0.076743	0.383527					Threonyl-tRNA synthetase	ATP binding	protein biosynthesis	cytoplasm
ARL4C	10123	NM_005737	38569403		0.929436	1.06374	0.900516	0.0870967	0.964563	-0.27041	0.331799		-0.105573	0.0891432	-0.151176	0.127637	-0.0558686	-0.0727975	0.383322					ADP-ribosylation factor-like 7	GTP binding	intracellular protein transport	nucleus
UBE2W	55284	NM_018299	145301542		1.21944	0.906331	0.769459	0.230669	0.965076	-0.268324	0.41361		0.286215	-0.14189	-0.378084	0.336738	-0.0779196	-0.139147	0.405635					Hypothetical protein FLJ11011	transcription factor activity	regulation of transcription, DNA-dependent	nucleus									resistance to DSB
NTAN1	123803	NM_173474	40789088		1.06326	0.661195	1.17102	0.268696	0.965157	-0.267991	0.424657		0.0884964	-0.596853	0.227761	0.441416	-0.093532	-0.186123	0.40592					N-terminal asparagine amidase	hydrolase activity
MAST4	375449	NM_198828	148727304		1.23119	1.09917	0.566626	0.351823	0.965663	-0.265933	0.442047		0.300055	0.136415	-0.81953	0.604715	-0.127687	-0.288893	0.39733					Similar to microtubule associated testis specific serine/threonine protein kinase	kinase activity			1					sensitive/resistant
RPS6KL1	83694	NM_031464	93277120		0.709734	1.05952	1.1315	0.225618	0.96692	-0.260812	0.416486		-0.494649	0.0834156	0.178239	0.364218	-0.0776649	-0.138381	0.412405					Ribosomal protein S6 kinase-like 1	ATP binding	protein amino acid phosphorylation
ERF	2077	NM_006494	156104871		0.763091	1.1468	0.990933	0.192975	0.966941	-0.260726	0.404856		-0.390073	0.197612	-0.0131402	0.297732	-0.0685338	-0.110906	0.412338					Ets2 repressor factor	ligand-regulated transcription factor activity	cell proliferation	nucleus
BUB1	699	NM_004336	56118215		0.877936	0.988622	1.03635	0.0812658	0.967636	-0.257894	0.341073		-0.187813	-0.0165093	0.0515121	0.123321	-0.0509367	-0.0579577	0.398505					BUB1 budding uninhibited by benzimidazoles 1 homolog (yeast)	ATP binding	cell cycle	kinetochore	1					sensitive	sensitive
KIAA0317	9870	NM_001039479	87116667		1.41597	0.598702	0.888303	0.414373	0.967659	-0.257802	0.453235		0.501792	-0.74009	-0.170877	0.621659	-0.136392	-0.315084	0.392008					KIAA0317	ubiquitin-protein ligase activity	ubiquitin cycle	integral to membrane
KIAA1804	84451	NM_032435	155722999		1.27816	0.830615	0.797703	0.268397	0.968826	-0.253045	0.43239		0.354071	-0.267749	-0.326077	0.376975	-0.0799183	-0.145161	0.411694					Mixed lineage kinase 4	ATP binding	protein amino acid phosphorylation							resistant
CENTG1	116986	NM_014770	41281493		0.965641	0.978166	0.967736	0.00670854	0.970515	-0.246169	0.318426		-0.0504406	-0.0318489	-0.0473138	0.00995485	-0.0432011	-0.034682	0.399727					Centaurin, gamma 1	GTP binding	regulation of GTPase activity	nucleus											2
MGC42105	167359	NM_153361	37059769		1.22217	0.903215	0.788337	0.224772	0.97124	-0.243216	0.426948		0.289441	-0.146858	-0.343115	0.32378	-0.0668442	-0.105822	0.421471					Hypothetical protein MGC42105	ATP binding	protein amino acid phosphorylation
TRIM33	51592	NM_033020	74027250		1.13591	0.687861	1.09066	0.246659	0.971477	-0.242247	0.433199		0.18385	-0.53981	0.125202	0.401946	-0.0769196	-0.136138	0.420968					Tripartite motif-containing 33	DNA binding	negative regulation of transcription	nucleus							sensitive
PKN3	29941	NM_013355	42516554		1.10319	0.96817	0.845168	0.12906	0.972177	-0.239397	0.391673		0.141687	-0.0466684	-0.242691	0.192201	-0.0492241	-0.0528048	0.427187					Protein kinase N3	ATP binding	protein amino acid phosphorylation	Golgi apparatus									sensitivity to DSB
CDYL	9425	NM_004824	25777616		0.745711	1.20211	0.968966	0.228215	0.972261	-0.239056	0.430421		-0.423312	0.265564	-0.0454817	0.344977	-0.0677433	-0.108527	0.4243					Chromodomain protein, Y-like	catalytic activity	chromatin assembly or disassembly	chromatin											3
BRAP	8315	NM_006768	10800416		0.948342	0.916659	1.05402	0.0719252	0.973007	-0.236017	0.360162		-0.0765211	-0.125543	0.0759014	0.105052	-0.0420541	-0.0312308	0.424835					BRCA1 associated protein	ligase activity	negative regulation of signal transduction	cytoplasm
RNF130	55819	NM_018434	38176162		0.936561	0.937597	1.04575	0.0627443	0.973303	-0.23481	0.355949		-0.0945545	-0.0929605	0.0645404	0.0913968	-0.0409916	-0.0280336	0.425225					Ring finger protein 130	peptidase activity	apoptosis	integral to membrane
RECQL5	9400	NM_001003715	148612814		1.20164	0.912885	0.807897	0.203896	0.974142	-0.231393	0.428505		0.265009	-0.131495	-0.307757	0.293355	-0.0580807	-0.0794534	0.431124					RecQ protein-like 5	ATP binding	DNA repair	cytoplasm
CDA	978	NM_001785	80861461		0.865434	1.04541	1.01325	0.0959829	0.974699	-0.229125	0.383056		-0.208504	0.0640739	0.0189884	0.146107	-0.0418138	-0.0305078	0.436928					Cytidine deaminase	cytidine deaminase activity	cytidine metabolism						sensitive w/ overexpression				resistance to DSB
HRMT1L4	56341	NM_019854	74099698		1.48547	0.730584	0.71022	0.441831	0.975426	-0.226164	0.466536		0.570922	-0.452877	-0.493663	0.603209	-0.125206	-0.281427	0.399429					HMT1 hnRNP methyltransferase-like 4 (S. cerevisiae)	S-adenosylmethionine-dependent methyltransferase activity											decreased HR
RPP40	10799	NM_006638	55743131		0.984292	1.03004	0.912473	0.0592638	0.975602	-0.225445	0.36588		-0.0228417	0.0427025	-0.132146	0.088332	-0.0374283	-0.017312	0.439037					Ribonuclease P 40kDa subunit	hydrolase activity	tRNA processing	nucleolar ribonuclease P complex
C9ORF67	84814	NM_032728	34147435		0.774352	1.00146	1.152	0.190112	0.975938	-0.22408	0.429413		-0.368939	0.00211022	0.204137	0.290663	-0.0542306	-0.0678689	0.438039					Chromosome 9 open reading frame 67	hydrolase activity		integral to membrane
ACPT	93650	NM_033068	18375509		1.15736	1.09131	0.680031	0.258636	0.976233	-0.222876	0.446523		0.210841	0.126055	-0.556328	0.420591	-0.0731441	-0.124778	0.429384					Acid phosphatase, testicular	acid phosphatase activity
FBXO9	26268	NM_012347	117190362		1.00157	1.02676	0.900988	0.0665457	0.97644	-0.222035	0.374236		0.0022621	0.0381007	-0.15042	0.100113	-0.0366857	-0.0150776	0.444544					F-box protein 9	ubiquitin-protein ligase activity	protein ubiquitination	ubiquitin ligase complex						sensitive
EYA3	2140	NM_001990	26667242		0.909781	0.867723	1.15304	0.15403	0.976849	-0.220367	0.419912		-0.136408	-0.204693	0.205445	0.21975	-0.0452187	-0.0407527	0.444043					Eyes absent homolog 3 (Drosophila)	hydrolase activity	development	nucleus	1
WRNIP1	56897	NM_130395	18426903		1.05562	0.947417	0.928719	0.068509	0.977251	-0.218728	0.379467		0.0780889	-0.0779287	-0.106687	0.0994238	-0.0355088	-0.0115366	0.44907					Werner helicase interacting protein 1	ATP binding	DNA repair	DNA replication factor C complex											2
RNF6	6049	NM_183043	34305292		0.995919	0.973926	0.962794	0.0168567	0.977546	-0.217526	0.360567		-0.00589944	-0.0381158	-0.0547008	0.0248144	-0.0329053	-0.00370291	0.450412					Ring finger protein (C3H2C3 type) 6	ubiquitin-protein ligase activity	protein ubiquitination	ubiquitin ligase complex						sensitive
UNG	7374	NM_003362	19718744		0.954327	1.05843	0.919957	0.072106	0.977573	-0.217417	0.383042		-0.0674439	0.0819325	-0.120361	0.10491	-0.0352909	-0.0108807	0.450969					Uracil-DNA glycosylase	hydrolase activity, acting on glycosyl bonds	base-excision repair	mitochondrion									resistance to DSB
UBE2L3	7332	NM_003347	38157977		1.13478	0.909894	0.888945	0.136288	0.977873	-0.216197	0.416425		0.182412	-0.13623	-0.169834	0.194396	-0.0412174	-0.0287132	0.449442					Ubiquitin-conjugating enzyme E2L 3	enzyme binding	ubiquitin cycle	ubiquitin ligase complex				sensitive
RAD54L	8438	NM_003579	19924136		0.828045	0.984206	1.12291	0.147516	0.978385	-0.214108	0.422737		-0.272219	-0.0229682	0.167236	0.220388	-0.0426501	-0.033024	0.450507					RAD54-like (S. cerevisiae)	ATP binding	DNA recombination	nucleus									resistance to DSB
IRAK4	51135	NM_016123	7705840		1.63088	0.668499	0.636722	0.565025	0.978699	-0.212832	0.477154		0.705647	-0.581003	-0.651264	0.763938	-0.17554	-0.432879	0.381911					Interleukin-1 receptor-associated kinase 4	ATP binding	protein amino acid phosphorylation							resistant
UHRF2	115426	NM_152896	23312363		0.876807	1.1238	0.938935	0.12848	0.979848	-0.208152	0.420687		-0.189669	0.168387	-0.0909034	0.184928	-0.037395	-0.0172119	0.458382					Chromosome 9 open reading frame 38	DNA binding	protein modification	ubiquitin ligase complex
PRIMA1	145270	NM_178013	90855779		0.872684	0.948448	1.11993	0.126672	0.980353	-0.206092	0.421928		-0.196469	-0.0763598	0.163406	0.183223	-0.0364741	-0.014441	0.460733					Proline rich membrane anchor 1		neurotransmitter catabolism	integral to membrane
ALOX15B	247	NM_001141	85067500		0.91346	1.02939	0.998213	0.0599934	0.980355	-0.206087	0.391498		-0.130587	0.0417915	-0.00258077	0.0895066	-0.0304586	0.0036591	0.468049					Arachidonate 15-lipoxygenase, second type	arachidonate 15-lipoxygenase activity	electron transport	intracellular
TAF5	6877	NM_006951	50363367		0.802572	1.06411	1.0744	0.154054	0.98036	-0.206066	0.431884		-0.317297	0.0896453	0.103529	0.239057	-0.041374	-0.0291843	0.456586					TAF5 RNA polymerase II, TATA box binding protein (TBP)-associated factor, 100kDa	transcription factor activity	regulation of transcription, DNA-dependent	nucleus
LASS3	204219	NM_178842	116235445		1.31088	0.6435	0.990277	0.333774	0.981551	-0.201213	0.467132		0.390532	-0.635988	-0.014096	0.517078	-0.0865172	-0.165016	0.426668					LAG1 longevity assurance homolog 3 (S. cerevisiae)	transcription factor activity	lipid biosynthesis	integral to membrane
UBE2E3	10477	NM_006357	33359695		1.21167	0.886239	0.84961	0.199308	0.982508	-0.197317	0.450477		0.277002	-0.174233	-0.235128	0.279761	-0.0441195	-0.0374455	0.456383					Ubiquitin-conjugating enzyme E2E 3 (UBC4/5 homolog, yeast)	ligase activity	ubiquitin cycle
BRCA2	675	NM_000059	119395733		0.87741	1.02294	1.04762	0.0919777	0.982656	-0.196711	0.417405		-0.188677	0.0327174	0.0671181	0.138822	-0.0296137	0.0062014	0.476541					Breast cancer 2, early onset	nucleic acid binding	DNA repair	extracellular space	2	0				validated sensitive		Medium	decreased HR
CCNB1IP1	57820	NM_182849	33519435		1.1221	0.894756	0.932313	0.121874	0.983058	-0.195076	0.430845		0.166207	-0.160434	-0.101114	0.174009	-0.0317803	-0.000317695	0.4732					Cyclin B1 interacting protein 1	ligase activity	ubiquitin cycle	nucleus
USP34	9736	NM_014709	110347426		0.981972	1.02183	0.946168	0.0378508	0.983324	-0.193992	0.399895		-0.0262469	0.0311594	-0.0798324	0.0555069	-0.0249733	0.0201639	0.489797									1								resistance to DSB
TAF6L	10629	NM_006473	21269867		1.05643	1.09829	0.79575	0.16393	0.983491	-0.193313	0.445263		0.0791949	0.135264	-0.329612	0.253764	-0.0383846	-0.0201895	0.465287					TAF6-like RNA polymerase II, p300/CBP-associated factor (PCAF)-associated factor, 65kDa	transcription factor activity	chromatin remodeling	histone deacetylase complex	1
NMNAT1	64802	NM_022787	95113669		0.751797	1.21516	0.985132	0.231683	0.984029	-0.19112	0.460251		-0.411586	0.281145	-0.0216116	0.347279	-0.050684	-0.0571975	0.453007					Nicotinamide nucleotide adenylyltransferase 1	magnesium ion binding	NAD biosynthesis	nucleus
EP300	2033	NM_001429	50345996		0.750484	1.15425	1.04744	0.209214	0.984059	-0.190997	0.456657		-0.414107	0.206959	0.0668692	0.325752	-0.0467595	-0.0453888	0.457168					E1A binding protein p300	histone acetyltransferase activity	apoptosis	nucleus						resistant
ERCC6	2074	NM_000124	4557564		0.825465	1.26879	0.858887	0.246869	0.984379	-0.189695	0.463247		-0.276722	0.343448	-0.219459	0.342723	-0.0509111	-0.0578808	0.452058					Excision repair cross-complementing rodent repair deficiency, complementation group 6				1
SENP2	59343	NM_021627	54607090		0.962778	0.945027	1.04574	0.0537623	0.984516	-0.189136	0.411823		-0.0547254	-0.0815728	0.0645293	0.0777692	-0.023923	0.0233243	0.494996					SUMO1/sentrin/SMT3 specific protease 2	SUMO-specific protease activity	proteolysis and peptidolysis	nuclear pore								Strong
IBRDC1	154214	NM_152553	34303935		0.678827	1.19174	1.08551	0.270728	0.98536	-0.1857	0.4683		-0.558885	0.253075	0.11837	0.435143	-0.06248	-0.0926905	0.445889					IBR domain containing 1	protein binding	protein ubiquitination during ubiquitin-dependent protein catabolism	integral to membrane
CDK6	1021	NM_001259	45827787		0.99472	0.959665	1.00179	0.0225574	0.98539	-0.185574	0.408825		-0.00763817	-0.0593972	0.00257549	0.0332263	-0.0214866	0.0306551	0.493789					Cyclin-dependent kinase 6	ATP binding	G1 phase of mitotic cell cycle
C10ORF89	118672	NM_153336	23503260		0.752024	1.09549	1.10867	0.202213	0.985395	-0.185555	0.459105		-0.41115	0.131574	0.148835	0.318442	-0.0435805	-0.0358235	0.462051					Chromosome 10 open reading frame 89										sensitive
DNTT	1791	NM_001017520	63054851		1.11882	0.945602	0.892745	0.118257	0.985723	-0.184222	0.440508		0.161978	-0.080695	-0.163679	0.169228	-0.0274654	0.0126656	0.485754					Deoxynucleotidyltransferase, terminal	DNA binding	DNA modification	nucleus
MATK	4145	NM_139354	111159471		1.14537	1.13288	0.679682	0.265333	0.985977	-0.183185	0.46907		0.195811	0.179996	-0.557068	0.430182	-0.0604202	-0.0864928	0.448114					Megakaryocyte-associated tyrosine kinase	ATP binding	cell proliferation	soluble fraction	1
TNKS	8658	NM_003747	87239980		1.02094	1.1607	0.776681	0.194365	0.986109	-0.182649	0.459779		0.0299049	0.214995	-0.364605	0.296039	-0.0399018	-0.0247547	0.466645					Tankyrase, TRF1-interacting ankyrin-related ADP-ribose polymerase	NAD+ ADP-ribosyltransferase activity	protein amino acid ADP-ribosylation	Golgi apparatus									resistance to DSB
SPAG5	10615	NM_006461	5453631		1.07131	1.12108	0.769175	0.190437	0.987188	-0.178254	0.462255		0.0993774	0.164886	-0.378617	0.296694	-0.038118	-0.0193873	0.470164					Sperm associated antigen 5		cell cycle		1
SENP1	29843	NM_014554	7657549		0.972951	1.29254	0.696132	0.298461	0.987209	-0.178169	0.474671		-0.0395608	0.370212	-0.522568	0.44689	-0.0639721	-0.0971803	0.445262					SUMO1/sentrin specific protease 1	cysteine-type peptidase activity	proteolysis and peptidolysis	nucleus
RING1	6015	NM_002931	51479191		0.820166	1.0255	1.11722	0.152106	0.987629	-0.176458	0.456506		-0.286012	0.0363234	0.159916	0.230227	-0.029924	0.00526769	0.48274					Ring finger protein 1	transcriptional repressor activity	chromatin modification	nucleus
SIRT6	51548	NM_016539	7706709		0.980492	1.04092	0.941507	0.0500905	0.98764	-0.176412	0.428378		-0.0284229	0.0578596	-0.0869559	0.0728495	-0.019173	0.0376165	0.484182					Sirtuin (silent mating type information regulation 2 homolog) 6 (S. cerevisiae)	DNA binding	chromatin silencing	chromatin silencing complex									sensitivity to DSB
CDKL4	344387	NM_001009565	57222268		1.01421	0.99111	0.957821	0.0283494	0.987715	-0.176106	0.424		0.0203626	-0.0128835	-0.0621716	0.0415261	-0.0182308	0.0404514	0.478341																	resistance to DSB
ZMPSTE24	10269	NM_005857	122939168		1.11846	0.843773	1.00157	0.13785	0.987935	-0.175208	0.454473		0.161513	-0.245074	0.0022695	0.204878	-0.0270971	0.0137737	0.488554					Zinc metallopeptidase (STE24 homolog, yeast)	metalloendopeptidase activity	proteolysis and peptidolysis	Golgi apparatus
KIT	3815	NM_001093772	148005038		1.37799	0.743487	0.843807	0.341079	0.988429	-0.173199	0.479778		0.462566	-0.42762	-0.245014	0.470185	-0.0700226	-0.115386	0.440251					V-kit Hardy-Zuckerman 4 feline sarcoma viral oncogene homolog	ATP binding	protein amino acid dephosphorylation	integral to membrane
LASS6	253782	NM_203463	45007001		1.5646	0.649896	0.752265	0.501171	0.988919	-0.171202	0.486627		0.64579	-0.62172	-0.410687	0.679124	-0.128872	-0.292459	0.40695					LAG1 longevity assurance homolog 6 (S. cerevisiae)	transcription factor activity	lipid biosynthesis	integral to membrane									resistance to DSB
PANK1	53354	NM_138316	23510397		1.14176	0.958775	0.868641	0.139165	0.989725	-0.167918	0.461451		0.191259	-0.0607359	-0.203168	0.199733	-0.0242152	0.0224451	0.496099					Pantothenate kinase 1	ATP binding	coenzyme A biosynthesis
FTSJ2	29960	NM_013393	7019376		0.986734	0.826611	1.15778	0.165615	0.990375	-0.16527	0.468246		-0.0192663	-0.27472	0.211361	0.243146	-0.0275417	0.012436	0.488985					FtsJ homolog 2 (E. coli)	methyltransferase activity	rRNA processing	nucleus
AEBP1	165	NM_001129	53692188		0.897287	1.06299	1.01155	0.0848134	0.99061	-0.164312	0.453337		-0.156358	0.0881271	0.0165744	0.125697	-0.017219	0.043496	0.479942					AE binding protein 1	carboxypeptidase A activity	cell adhesion	cytoplasm									resistance to DSB
DTYMK	1841	NM_012145	42544173		0.86843	0.926064	1.17986	0.165693	0.991452	-0.160885	0.471799		-0.203519	-0.110816	0.238617	0.23316	-0.0252392	0.019364	0.494098					Deoxythymidylate kinase (thymidylate kinase)	ATP binding	DNA metabolism										resistance to DSB
MOV10L1	54456	NM_018995	14251206		1.50209	0.764082	0.709345	0.442738	0.99184	-0.159304	0.488889		0.586974	-0.3882	-0.495441	0.59639	-0.098889	-0.202242	0.423795					Mov10l1, Moloney leukemia virus 10-like 1, homolog (mouse)	ATP binding	development	intracellular
CUL2	8453	NM_003591	19482173		1.10567	1.23545	0.634485	0.316233	0.991869	-0.159186	0.484735		0.144919	0.30504	-0.656341	0.515091	-0.0687941	-0.111689	0.446604					Cullin 2		G1/S transition of mitotic cell cycle								resistant
FLJ25006	124923	NM_144610	21389410		1.395	0.452678	1.12798	0.485677	0.991884	-0.159126	0.489899		0.480263	-1.14344	0.173736	0.862684	-0.163148	-0.395594	0.402858					Hypothetical protein FLJ25006	ATP binding	protein amino acid phosphorylation
POP5	51367	NM_015918	38016924		1.10571	0.93032	0.941499	0.0981953	0.992511	-0.156571	0.46522		0.144977	-0.104201	-0.0869684	0.139155	-0.0153975	0.0489768	0.474781					Processing of precursor 5, ribonuclease P/MRP subunit (S. cerevisiae)	ribonuclease activity	tRNA processing
UBE2V2	7336	NM_003350	12025664		0.961268	1.05303	0.964089	0.0521853	0.992797	-0.155405	0.458425		-0.0569894	0.0745511	-0.0527611	0.0747542	-0.0117331	0.0600026	0.451859					Ubiquitin-conjugating enzyme E2 variant 2	ubiquitin conjugating enzyme activity	cell proliferation
C14ORF130	55148	NM_001100417	154426263		0.958608	1.21489	0.805073	0.207045	0.992857	-0.155159	0.480357		-0.0609868	0.280827	-0.312809	0.297953	-0.0309896	0.00206153	0.484062					Chromosome 14 open reading frame 130	ubiquitin-protein ligase activity	ubiquitin cycle
TAF11	6882	NM_005643	21269863		0.863671	1.24018	0.877501	0.2135	0.993786	-0.151378	0.483352		-0.211446	0.310555	-0.188527	0.294984	-0.0298062	0.00562226	0.486234					TAF11 RNA polymerase II, TATA box binding protein (TBP)-associated factor, 28kDa	general RNA polymerase II transcription factor activity	regulation of transcription, DNA-dependent	nucleus	1										2
DYRK3	8444	NM_003582	51702239		1.11447	0.949393	0.918798	0.105259	0.994222	-0.149601	0.474124		0.156364	-0.0749225	-0.12218	0.14906	-0.0135795	0.0544468	0.469811					Dual-specificity tyrosine-(Y)-phosphorylation regulated kinase 3	ATP binding	protein amino acid phosphorylation
MIB2	142678	NM_080875	21264329		1.43766	0.757872	0.787189	0.384293	0.994241	-0.149525	0.491011		0.523724	-0.399974	-0.345219	0.518214	-0.073823	-0.126821	0.441181					Mindbomb homolog 2 (Drosophila)	signal transducer activity	positive regulation of I-kappaB kinase/NF-kappaB cascade	ubiquitin ligase complex
FBXW2	26190	NM_012164	118402583		1.06319	0.92501	0.995496	0.0690935	0.994565	-0.148204	0.470792		0.0883966	-0.112458	-0.00651192	0.100478	-0.0101912	0.0646419	0.449922					F-box and WD-40 domain protein 2
PNPT1	87178	NM_033109	33695110		1.02368	0.943271	1.01803	0.0448814	0.994993	-0.146461	0.470286		0.03376	-0.084256	0.0257813	0.0659541	-0.00823825	0.0705183	0.435013					Polyribonucleotide nucleotidyltransferase 1				1
USP46	64854	NM_022832	31377708		1.09819	1.10435	0.783439	0.183526	0.995327	-0.145101	0.485779		0.135128	0.143198	-0.352107	0.283664	-0.0245937	0.0213063	0.496303					Ubiquitin specific protease 46	cysteine-type endopeptidase activity	ubiquitin cycle							sensitive			resistance to DSB
CREBBP	1387	NM_001079846	119943101		1.30856	0.920777	0.757898	0.28288	0.995744	-0.143402	0.491134		0.387976	-0.119076	-0.399924	0.399325	-0.0436749	-0.0361077	0.469004					CREB binding protein (Rubinstein-Taybi syndrome)	histone acetyltransferase activity	homeostasis	cytoplasm	5
PCAF	8850	NM_003884	6382075		1.10558	1.15751	0.725962	0.235599	0.996351	-0.140928	0.49103		0.1448	0.211029	-0.462034	0.370956	-0.0354017	-0.0112141	0.479921					P300/CBP-associated factor	N-acetyltransferase activity	cell cycle	nucleus
RPP21	79897	NM_024839	13376252		1.0602	0.986558	0.943415	0.0590518	0.996724	-0.139408	0.481582		0.0843352	-0.0195236	-0.0840349	0.0849479	-0.00640775	0.0760261	0.431234					Ribonuclease P 21kDa subunit	hydrolase activity	tRNA processing	nucleus
UBE3C	9690	NM_014671	7661855		1.18094	0.857122	0.952647	0.166381	0.996902	-0.138685	0.489801		0.23993	-0.222428	-0.0699856	0.235606	-0.0174944	0.0426674	0.487514					Ubiquitin protein ligase E3C	protein binding	protein polyubiquitination	intracellular						resistant
PPP2R2D	55844	NM_001003656	51093852		1.0778	0.973415	0.93963	0.0720313	0.99695	-0.138489	0.483821		0.108096	-0.038873	-0.0898359	0.102773	-0.00687098	0.0746323	0.437363
TBL1XR1	79718	NM_024665	51477719		1.30638	0.846785	0.839507	0.267472	0.997556	-0.136019	0.494641		0.385572	-0.239933	-0.252385	0.364783	-0.0355823	-0.0117577	0.479317					Transducin (beta)-like 1X-linked receptor 1		regulation of transcription, DNA-dependent	nucleus	1
BCOR	54880	NM_020926	21071035		0.919106	1.06329	1.01517	0.0734108	0.999191	-0.129359	0.495738		-0.121697	0.0885404	0.0217275	0.10742	-0.00380973	0.0838434	0.426764					BCL6 co-repressor	histone deacetylase binding	chromatin modification	nucleus									sensitivity to DSB		2
DDX26	26512	NM_001039938	90193623		1.16201	1.07172	0.764268	0.208519	0.999333	-0.128781	0.498176		0.216626	0.0999276	-0.38785	0.32066	-0.0237657	0.0237977	0.498188					DEAD/H (Asp-Glu-Ala-Asp/His) box polypeptide 26	helicase activity											sensitivity to DSB		4	7
NT Control	NT Control	NT Control	NT Control					0.200502	1	-0.126065	0.5					0.259111	0	0.0953065	0.5		negative control
DNASE1L3	1776	NM_004944	58331226		1.13395	0.897796	0.96859	0.121189	1.00011	-0.125613	0.499543		0.181352	-0.15554	-0.0460416	0.17185	-0.00674312	0.0750171	0.452046					Deoxyribonuclease I-like 3	DNA binding	DNA catabolism	nucleus						resistant
RNF148	378925	NM_198085	37675276		0.956869	1.13099	0.913382	0.115156	1.00042	-0.124373	0.498233		-0.0636064	0.177592	-0.13071	0.162136	-0.00557466	0.0785328	0.446558					Ring finger protein 148	peptidase activity	apoptosis	integral to membrane
LOC402682	402682	NM_001015072	146231965		1.26047	1.03701	0.70421	0.279916	1.00056	-0.123765	0.498812		0.333964	0.0524333	-0.505923	0.427479	-0.0398419	-0.0245743	0.476239
OSR1	9943	NM_005109	75709206		1.04175	0.493035	1.46916	0.489318	1.00132	-0.120705	0.498374		0.059011	-1.02024	0.554993	0.805413	-0.135412	-0.312136	0.416182					Oxidative-stress responsive 1	ATP binding	protein amino acid phosphorylation							sensitive	sensitive
HIPK2	28996	NM_022740	13430859		1.07941	0.776978	1.14773	0.197311	1.00137	-0.120472	0.496065		0.110239	-0.364054	0.198787	0.302651	-0.0183423	0.040116	0.491537					Homeodomain interacting protein kinase 2	ATP binding	apoptosis	cytoplasm
STK29	9024	NM_003957	116089334		0.848448	1.40764	0.748493	0.35524	1.00153	-0.119839	0.497428		-0.237102	0.493283	-0.417939	0.48244	-0.0539195	-0.0669327	0.461419					BR serine/threonine kinase 2	ATP binding	protein amino acid phosphorylation
PPP5C	5536	NM_006247	20127496		1.04232	1.45234	0.5108	0.472074	1.00182	-0.118653	0.497671		0.0597972	0.538379	-0.969169	0.770337	-0.123664	-0.276789	0.421426					Protein phosphatase 5, catalytic subunit	binding	mitosis	cytoplasm
KIAA1333	55632	NM_017769	33620748		1.69966	0.442803	0.863307	0.63979	1.00192	-0.118234	0.498174		0.765244	-1.17526	-0.212054	0.970262	-0.207358	-0.528617	0.38705					KIAA1333	DNA binding	protein ubiquitination	intracellular						sensitive (2 shRNAs)	resistant
MCM6	4175	NM_005915	33469920		1.12028	1.05178	0.834046	0.149461	1.00204	-0.117768	0.492726		0.163863	0.0728344	-0.2618	0.224149	-0.00836756	0.0701292	0.464567					MCM6 minichromosome maintenance deficient 6 (MIS5 homolog, S. pombe) (S. cerevisiae)	ATP binding	DNA replication	nucleus	1					valiedated sensitive
USP19	10869	NM_006677	57529245		1.01948	0.971962	1.01522	0.0262926	1.00222	-0.117014	0.486099		0.0278389	-0.0410286	0.0217924	0.0381352	0.00286755	0.103935	0.378945									1								resistance to DSB
TOP3B	8940	NM_003935	34335290		1.14867	0.938591	0.919767	0.127071	1.00234	-0.116524	0.490634		0.199962	-0.0914316	-0.12066	0.177277	-0.00404292	0.0831417	0.445208					Topoisomerase (DNA) III beta	DNA topoisomerase type I activity	DNA modification	nucleus							resistant
FBXO32	114907	NM_148177	22547143		1.13044	0.866924	1.01	0.131921	1.00246	-0.116059	0.490419		0.176887	-0.206022	0.0143596	0.192182	-0.0049253	0.0804867	0.450682					F-box protein 32		ubiquitin cycle							sensitive
FLJ32752	144132	NM_144666	21389554		0.908297	0.911626	1.19168	0.162659	1.00387	-0.11031	0.487044		-0.138764	-0.133486	0.252998	0.224676	-0.00641758	0.0759966	0.459866					Hypothetical protein FLJ32752	microtubule motor activity	microtubule-based movement	dynein complex
FLJ11200	55325	NM_018359	8922937		1.42177	0.862424	0.727818	0.368002	1.004	-0.109758	0.493487		0.507687	-0.213531	-0.458351	0.502215	-0.0547318	-0.0693767	0.461905					Hypothetical protein FLJ11200
FBXL6	26233	NM_024555	61742135		0.998979	0.883126	1.13171	0.124389	1.00461	-0.107303	0.48133		-0.0014736	-0.179309	0.178508	0.17891	-0.000758193	0.0930252	0.436107					F-box and leucine-rich repeat protein 6	ubiquitin conjugating enzyme activity	proteolysis and peptidolysis
FBXL19	54620	NM_001099784	157168348		1.21604	0.660642	1.13818	0.300712	1.00495	-0.105893	0.490253		0.282188	-0.598059	0.186725	0.483017	-0.043049	-0.0342244	0.474871																	sensitivity to DSB
USP49	25862	NM_018561	34147686		1.09156	1.05536	0.869722	0.119012	1.00555	-0.103469	0.476883		0.126388	0.0777376	-0.201373	0.176869	0.000917486	0.0980672	0.43076					Ubiquitin specific protease 49	cysteine-type endopeptidase activity	ubiquitin cycle
DPYSL4	10570	NM_006426	11321616		0.918846	0.870741	1.23165	0.195967	1.00708	-0.0972248	0.479601		-0.122105	-0.199684	0.300596	0.26925	-0.00706424	0.0740508	0.4668					Dihydropyrimidinase-like 4	hydrolase activity	neurogenesis		1
HDAC1	3065	NM_004964	13128859		1.80554	0.497437	0.718401	0.700217	1.00713	-0.0970398	0.493807		0.852429	-1.00741	-0.477139	0.958119	-0.210708	-0.538695	0.383739					Histone deacetylase 1	histone deacetylase activity	anti-apoptosis	cytoplasm						resistant					2
HECTD3	79654	NM_024602	157738608		0.805984	0.761184	1.45462	0.388072	1.00726	-0.0964779	0.48877		-0.311177	-0.393683	0.540645	0.517265	-0.0547384	-0.0693967	0.462957					Hypothetical protein FLJ21156	hydrolase activity	ubiquitin cycle	intracellular
TRIM23	373	NM_001656	15208639		1.02422	1.15094	0.851419	0.150351	1.00886	-0.089969	0.468535		0.0345311	0.202814	-0.232058	0.21928	0.00176232	0.100609	0.438814					Tripartite motif-containing 23	GTP binding	protein ubiquitination	ubiquitin ligase complex									resistance to DSB
POLK	51426	NM_016218	7705343		1.05437	0.618697	1.35353	0.369522	1.00886	-0.0899603	0.485641		0.0763771	-0.692695	0.436724	0.576904	-0.0598649	-0.0848218	0.461326					Polymerase (DNA directed) kappa	DNA binding	DNA repair	nucleus									sensitivity to DSB
AKT3	10000	NM_005465	32307164		0.866184	0.966884	1.19497	0.168457	1.00935	-0.0879923	0.469568		-0.207255	-0.0485858	0.256978	0.235958	0.00037904	0.096447	0.445504					V-akt murine thymoma viral oncogene homolog 3 (protein kinase B, gamma)	ATP binding	protein amino acid phosphorylation		1
LEPRE1	64175	NM_022356	21361917		1.5344	0.572221	0.921545	0.487066	1.00939	-0.0878232	0.488349		0.617673	-0.805355	-0.117873	0.711649	-0.101852	-0.211157	0.433203					Leucine proline-enriched proteoglycan (leprecan) 1	binding	negative regulation of cell proliferation	cellular component unknown
CDC25C	995	NM_022809	125625348		1.25517	0.834445	0.938843	0.21908	1.00949	-0.0874224	0.475162		0.327886	-0.261112	-0.0910447	0.303135	-0.00809022	0.0709637	0.472003					Cell division cycle 25C	hydrolase activity	cell cycle	nucleus						resistant
PPP2R2C	5522	NM_181876	109255253		1.18765	1.0106	0.831622	0.178015	1.00996	-0.0855073	0.468978		0.248109	0.0152096	-0.265999	0.257432	-0.000893467	0.0926182	0.452046					Protein phosphatase 2 (formerly 2A), regulatory subunit B (PR 52), gamma isoform	hydrolase activity	signal transduction	protein phosphatase type 2A complex
UFC1	51506	NM_016406	156415999		1.19245	0.859877	0.982847	0.168154	1.01172	-0.0783129	0.461808		0.253923	-0.217798	-0.0249612	0.237165	0.00372122	0.106503	0.437981					Ufm1-conjugating enzyme 1		ubiquitin cycle
UBE2B	7320	NM_003337	32967281		1.09253	0.907002	1.03922	0.0955208	1.01292	-0.0734448	0.439358		0.127675	-0.140823	0.0555028	0.138951	0.0141183	0.137787	0.376156					Ubiquitin-conjugating enzyme E2B (RAD6 homolog)	ligase activity	DNA repair	nucleus									resistance to DSB
USP27X	389856	XM_372213	51477634		1.1637	0.997862	0.879007	0.142993	1.01352	-0.0709765	0.450299		0.218723	-0.00308835	-0.186053	0.202699	0.00986069	0.124977	0.413976					Similar to ubiquitin specific protease 27, X chromosome
STK24	8428	NM_003576	110349736		0.85491	1.16005	1.02596	0.152943	1.01364	-0.0705078	0.452272		-0.226155	0.214188	0.0369697	0.221564	0.00833414	0.120383	0.423312					Serine/threonine kinase 24 (STE20 homolog, yeast)	ATP binding	protein amino acid phosphorylation		1
ZNF650	130507	NM_172070	160948609		1.11035	1.21516	0.717241	0.262501	1.01425	-0.0680219	0.468265		0.151012	0.281145	-0.479469	0.406812	-0.0157708	0.0478534	0.489789					Zinc finger protein 650	ubiquitin-protein ligase activity	protein ubiquitination	nucleus
FLJ10458	54475	NM_018096	62234460		0.606499	0.857122	1.57991	0.505433	1.01451	-0.0669564	0.482635		-0.721424	-0.222428	0.659845	0.699441	-0.0946689	-0.189544	0.438154					Notchless gene homolog (Drosophila)	signal transducer activity	G-protein coupled receptor protein signaling pathway	heterotrimeric G-protein complex	1
DYRK4	8798	NM_003845	28827773		1.00068	0.91457	1.13653	0.111903	1.01726	-0.0557656	0.425843		0.000978275	-0.128834	0.184632	0.157502	0.0189252	0.152251	0.370523					Dual-specificity tyrosine-(Y)-phosphorylation regulated kinase 4	ATP binding	protein amino acid phosphorylation	cellular component unknown
FEN1	2237	NM_004111	19718776		0.973517	0.860274	1.21874	0.183239	1.01751	-0.0547355	0.446864		-0.0387213	-0.217132	0.285393	0.254759	0.0098466	0.124934	0.428202					Flap structure-specific endonuclease 1	damaged DNA binding	DNA replication	nucleus
CDC2L1	984	NM_033487	16332359		0.98938	0.796005	1.27108	0.238903	1.01882	-0.0493963	0.454453		-0.0154029	-0.329151	0.346056	0.337884	0.000500683	0.096813	0.459797					Cell division cycle 2-like 1 (PITSLRE proteins)	ATP binding	apoptosis	cytoplasm
UBE2U	148581	NM_152489	22749026		1.14591	1.17934	0.733371	0.248392	1.01954	-0.0464766	0.45434		0.196488	0.23798	-0.447385	0.384279	-0.00430582	0.0823507	0.471622					Ubiquitin-conjugating enzyme E2U (putative)	ubiquitin conjugating enzyme activity	ubiquitin cycle
USP37	57695	NM_020935	32698743		0.993773	1.19308	0.872449	0.161886	1.01977	-0.0455517	0.433963		-0.00901163	0.254685	-0.196857	0.226831	0.0162721	0.144268	0.405973					Ubiquitin specific protease 37	cysteine-type endopeptidase activity	ubiquitin cycle
RRAGB	10325	NM_006064	46249394		1.01948	1.09742	0.944371	0.0765276	1.02042	-0.0428695	0.395376		0.0278394	0.134113	-0.0825741	0.10835	0.0264593	0.17492	0.317417					Ras-related GTP binding B	GTP binding	signal transduction	cytoplasm
DOT1L	84444	NM_032482	163965372		1.00676	1.09821	0.957776	0.0712776	1.02092	-0.040869	0.390266		0.00972394	0.135151	-0.06224	0.0998948	0.0275449	0.178187	0.308051					DOT1-like, histone H3 methyltransferase (S. cerevisiae)	histone-lysine N-methyltransferase activity	chromatin modification	nucleus
C9ORF96	169436	NM_153710	76563907		0.657499	1.30641	1.10208	0.331785	1.022	-0.0364683	0.460625		-0.60494	0.385606	0.140229	0.51586	-0.0263682	0.0159667	0.495807														sensitive
ERBB2IP	55914	NM_001006600	55770894		0.716633	1.2022	1.15211	0.26706	1.02365	-0.0297375	0.448304		-0.480694	0.265675	0.204282	0.414332	-0.00357868	0.0845386	0.472508					Erbb2 interacting protein	ErbB-2 class receptor binding	basal protein localization	basal plasma membrane						resistant
UBE2O	63893	NM_022066	33636749		1.10309	1.14052	0.827767	0.170791	1.02379	-0.029153	0.423946		0.141546	0.189694	-0.272704	0.254209	0.0195121	0.154017	0.407279					Likely ortholog of mouse ubiquitin-conjugating enzyme E2-230K	ubiquitin conjugating enzyme activity	ubiquitin cycle
NCB5OR	51167	NM_016230	84875540		1.33629	0.984441	0.752588	0.2939	1.02444	-0.0265136	0.451062		0.418233	-0.0226226	-0.410068	0.414438	-0.00481935	0.0808055	0.474287					NADPH cytochrome B5 oxidoreductase	cytochrome-b5 reductase activity	electron transport	cytoplasm						resistant			resistance to DSB
HDAC9	9734	NM_058177	116284379		1.32083	0.690908	1.06228	0.316639	1.02467	-0.0255639	0.453894		0.401441	-0.533433	0.0871689	0.475728	-0.0149412	0.0503497	0.490151					Histone deacetylase 9	histone deacetylase activity	B cell differentiation	cytoplasm
SMARCA1	6594	NM_139035	164419748		0.969559	1.17268	0.932604	0.129266	1.02495	-0.0244456	0.402657		-0.0445992	0.229808	-0.100663	0.176849	0.0281818	0.180103	0.354608																			2
NUCKS	64710	NM_022731	56118309		0.988827	0.874728	1.21643	0.173962	1.02666	-0.0174686	0.416181		-0.0162093	-0.193094	0.282648	0.240463	0.0244482	0.168869	0.392069					Nuclear ubiquitous casein kinase and cyclin-dependent kinase substrate			nucleus	1						sensitive
PUS1	80324	NM_001002020	70166633		0.749923	1.13814	1.19258	0.241391	1.02688	-0.0165753	0.435779		-0.415186	0.186676	0.254083	0.368489	0.00852426	0.120955	0.450143					Pseudouridylate synthase 1	isomerase activity	tRNA processing	nucleus
PIM1	5292	NM_002648	31543400		1.2046	0.737383	1.13903	0.252952	1.027	-0.0160697	0.438109		0.26855	-0.439514	0.187807	0.387601	0.0056145	0.1122	0.456804					Pim-1 oncogene	ATP binding	development	cytoplasm						sensitive
DNMT3B	1789	NM_006892	28559059		0.946751	1.02329	1.1112	0.0822878	1.02708	-0.0157663	0.366405		-0.0789426	0.0332113	0.152113	0.115544	0.0354606	0.202004	0.293036					DNA (cytosine-5-)-methyltransferase 3 beta	DNA (cytosine-5-)-methyltransferase activity	DNA methylation	nucleus							resistant	Medium
RRM2B	50484	NM_015713	34222108		1.01025	1.44476	0.626233	0.409525	1.02708	-0.0157476	0.460346		0.0147125	0.530835	-0.675228	0.605115	-0.0432269	-0.0347597	0.479596					Ribonucleotide reductase M2 B (TP53 inducible)	oxidoreductase activity	DNA replication										resistance to DSB
C14ORF20	283629	NM_174944	42734400		1.08136	1.15134	0.848665	0.15846	1.02712	-0.0155872	0.408446		0.112847	0.203316	-0.236733	0.232391	0.0264765	0.174972	0.384542					Testis-specific serine kinase 4	ATP binding	protein amino acid phosphorylation		1						resistant
NEK8	284086	NM_178170	31342341		1.19495	0.901679	0.985263	0.151089	1.0273	-0.0148664	0.404577		0.256956	-0.149314	-0.021419	0.207728	0.0287411	0.181786	0.368755					NIMA (never in mitosis gene a)- related kinase 8	ATP binding	protein amino acid phosphorylation												4
MYO3B	140469	NM_001083615	134288914		1.30047	0.797279	0.984199	0.254349	1.02731	-0.0148027	0.437713		0.379029	-0.326844	-0.0229776	0.354072	0.00973569	0.1246	0.446311					Myosin IIIB	ATP binding	protein amino acid phosphorylation	cytoskeleton
FLT4	2324	NM_002020	107742112		1.29735	0.830786	0.954385	0.241725	1.02751	-0.0140174	0.43438		0.375569	-0.267451	-0.0673569	0.329063	0.0135872	0.136189	0.435939					Fms-related tyrosine kinase 4	ATP binding	protein amino acid phosphorylation	integral to plasma membrane
USP9Y	8287	NM_004654	74319832		0.995853	0.980304	1.10795	0.0696448	1.02804	-0.0118611	0.353539		-0.00599483	-0.0286988	0.147897	0.0960765	0.0377344	0.208846	0.27098					Ubiquitin specific protease 9, Y-linked (fat facets-like, Drosophila)	calcium ion binding	spermatogenesis										resistance to DSB
UCHL5	51377	NM_015984	108796054		1.14356	1.12289	0.817715	0.182451	1.02805	-0.0117966	0.415168		0.193529	0.167211	-0.29033	0.272077	0.02347	0.165926	0.404403					Ubiquitin carboxyl-terminal hydrolase L5	cysteine-type peptidase activity	ubiquitin cycle	cytosol						sensitive (2 siRNAs)
FKBP4	2288	NM_002014	17149846		0.837834	0.93798	1.30841	0.247889	1.02808	-0.0117024	0.434519		-0.255263	-0.0923706	0.387818	0.334332	0.0133947	0.13561	0.437172					FK506 binding protein 4, 59kDa	FK506 binding	protein folding	cytoplasm	1		UV/IR
NPEPPS	9520	NM_006310	158937235		0.780085	1.12289	1.18158	0.216855	1.02818	-0.0112609	0.426146		-0.358297	0.167211	0.24072	0.326696	0.0165446	0.145088	0.430364					Aminopeptidase puromycin sensitive	aminopeptidase activity	proteolysis and peptidolysis	cytosol											2
TOP3A	7156	NM_004618	52487034		1.10863	1.07102	0.904948	0.108383	1.0282	-0.0111923	0.378116		0.148779	0.0989908	-0.144092	0.156707	0.034559	0.199292	0.325025					Topoisomerase (DNA) III alpha	DNA topoisomerase type I activity	DNA modification	nucleus
USP13	8975	NM_003940	4507848		1.11178	0.896783	1.07879	0.115787	1.02912	-0.00745447	0.378957		0.152873	-0.157169	0.109416	0.16787	0.0350401	0.200739	0.330914					Ubiquitin specific protease 13 (isopeptidase T-3)	cysteine-type endopeptidase activity	ubiquitin cycle										resistance to DSB
DUSP12	11266	NM_007240	6005955		1.01849	1.04236	1.02697	0.0121039	1.02928	-0.00681678	0.320285		0.0264268	0.0598594	0.038401	0.016939	0.0415624	0.220364	0.216193					Dual specificity phosphatase 12	hydrolase activity	protein amino acid dephosphorylation	nucleus									resistance to DSB
POLH	5429	NM_006502	5729981		0.893329	0.523411	1.67574	0.588342	1.03083	-0.000493477	0.468253		-0.162737	-0.933983	0.744801	0.840313	-0.117306	-0.257659	0.432209					Polymerase (DNA directed), eta	damaged DNA binding	DNA replication	nucleoplasm
ATP6V0A2	23545	NM_012463	42741678		1.02272	0.986571	1.08397	0.0492355	1.03109	0.000559141	0.325017		0.0324071	-0.0195047	0.116324	0.06854	0.0430755	0.224917	0.233389					ATPase, H+ transporting, lysosomal V0 subunit a isoform 2	hydrogen ion transporter activity	immune response	integral to membrane	1
STK19	8859	NM_004197	4759179		1.14246	1.06711	0.884464	0.132663	1.03134	0.00160523	0.380663		0.192139	0.0937059	-0.177125	0.191222	0.0362402	0.20435	0.341846					Serine/threonine kinase 19	ATP binding	protein amino acid phosphorylation	nucleus
CDADC1	81602	NM_030911	13569863		1.03166	0.99511	1.06975	0.037321	1.03217	0.00498969	0.312704		0.0449723	-0.00707136	0.0972699	0.0521707	0.045057	0.230879	0.216922					Cytidine and dCMP deaminase domain containing 1	hydrolase activity
TNKS2	80351	NM_025235	21361945		1.10524	1.04516	0.949474	0.0785576	1.03329	0.00953564	0.334746		0.144358	0.0637195	-0.0748	0.110846	0.0444258	0.22898	0.261647					Tankyrase, TRF1-interacting ankyrin-related ADP-ribose polymerase 2	NAD+ ADP-ribosyltransferase activity	protein amino acid ADP-ribosylation	Golgi apparatus
FTSJ3	117246	NM_017647	17017990		0.95099	1.10743	1.04463	0.0787244	1.03435	0.013849	0.329998		-0.0724972	0.147215	0.062986	0.110848	0.0459014	0.23342	0.257222					FtsJ homolog 3 (E. coli)	copper ion binding	cytokinesis	inner membrane
C20ORF13	55617	NM_017714	98991768		1.37712	0.702439	1.0255	0.337441	1.03502	0.0165872	0.438553		0.461655	-0.509554	0.0363312	0.48685	-0.00385607	0.0837039	0.47674					Chromosome 20 open reading frame 13	asparaginase activity	glycoprotein catabolism								resistant				2
PTGS2	5743	NM_000963	4506264		1.64398	0.764479	0.698635	0.527817	1.0357	0.0193487	0.45916		0.717195	-0.387452	-0.517388	0.678396	-0.0625485	-0.0928967	0.464568					Prostaglandin-endoperoxide synthase 2 (prostaglandin G/H synthase and cyclooxygenase)	oxidoreductase activity	cell motility	cytoplasm
TRIM28	10155	NM_005762	14971416		1.40591	0.650328	1.05106	0.378024	1.03577	0.0196194	0.443618		0.491507	-0.62076	0.0718383	0.561687	-0.0191383	0.0377209	0.496106					Tripartite motif-containing 28	transcription corepressor activity	protein ubiquitination	nucleus	3	1				resistant
MAP4K4	9448	NM_004834	46249361		1.0328	1.01488	1.06124	0.02338	1.03631	0.0218232	0.28487		0.0465659	0.0213025	0.085751	0.0324739	0.0512065	0.249383	0.188469					Mitogen-activated protein kinase kinase kinase kinase 4	ATP binding	protein amino acid phosphorylation	cellular component unknown	1						sensitive
SOD2	6648	NM_001024466	67782308		0.876967	1.33058	0.901493	0.255107	1.03635	0.0219861	0.417757		-0.189405	0.412053	-0.149611	0.336354	0.0243457	0.168561	0.418968					Superoxide dismutase 2, mitochondrial	manganese ion binding	age-dependent response to reactive oxygen species	mitochondrion									resistance to DSB
UBE2R2	54926	NM_017811	58530887		1.13415	0.908922	1.06603	0.115509	1.03637	0.022079	0.350268		0.181616	-0.137772	0.0922503	0.164775	0.0453649	0.231806	0.301578					Ubiquitin-conjugating enzyme E2R 2	ligase activity	ubiquitin cycle							sensitive					2
RFC5	5985	NM_007370	31795541		1.02644	1.04323	1.0432	0.00968153	1.03762	0.0271792	0.274553		0.037652	0.0610504	0.061011	0.0134977	0.0532378	0.255495	0.177707					Replication factor C (activator 1) 5, 36.5kDa	ATP binding	DNA repair	DNA replication factor C complex												10
SLK	9748	NM_014720	41281452		0.852942	1.2894	0.970707	0.225804	1.03768	0.0274264	0.405263		-0.229481	0.366697	-0.0428925	0.304961	0.0314411	0.18991	0.398807					STE20-like kinase (yeast)	ATP binding	nucleotide-excision repair		1
HIPK3	10114	NM_001048200	114796629		1.17301	0.937131	1.00311	0.121692	1.03775	0.0277046	0.349642		0.230211	-0.0936772	0.00448447	0.166078	0.047006	0.236744	0.298311					Homeodomain interacting protein kinase 3	ATP binding	apoptosis	nucleus
BPNT1	10380	NM_006085	116812594		0.926502	0.893983	1.29659	0.223651	1.03903	0.0329006	0.401187		-0.110134	-0.16168	0.374725	0.295938	0.0343034	0.198523	0.390897					3'(2'), 5'-bisphosphate nucleotidase 1	3'(2'),5'-bisphosphate nucleotidase activity	neurogenesis
DBC1	1620	NM_014618	148528999		1.23336	0.873945	1.01195	0.181315	1.03975	0.035866	0.380543		0.302599	-0.194385	0.0171399	0.249407	0.0417848	0.221033	0.358848					Deleted in bladder cancer 1	protein binding	cell cycle	cellular component unknown						resistant
PRKWNK2	65268	NM_006648	32455272		1.14006	0.793408	1.1867	0.214872	1.04006	0.037093	0.395184		0.189109	-0.333866	0.246953	0.319948	0.0340653	0.197806	0.398396					WNK lysine deficient protein kinase 2	ATP binding	protein amino acid phosphorylation							resistant
CHD4	1108	NM_001273	51599155		0.968466	0.959735	1.19225	0.131797	1.04015	0.0374878	0.348427		-0.0462261	-0.0592923	0.253692	0.17705	0.0493913	0.243921	0.300287					Chromodomain helicase DNA binding protein 4	ATP binding	chromatin assembly or disassembly	chromatin	1						sensitive (2 shRNAs)					10
JIK	51347	NM_016281	148746217		0.915522	0.989558	1.21589	0.156489	1.04032	0.0381911	0.364679		-0.127333	-0.0151444	0.282018	0.211526	0.0465133	0.235261	0.32932					TAO kinase 3	RNA binding	protein biosynthesis	cytosolic small ribosomal subunit (sensu Eukaryota)	1
PAPOLG	64895	NM_022894	16306567		1.25397	0.811999	1.05505	0.221353	1.04034	0.0382491	0.397078		0.326504	-0.30045	0.0773058	0.315666	0.0344535	0.198974	0.396522					Poly(A) polymerase gamma	RNA binding	mRNA processing	nucleus
NYD-SP25	89882	NM_033516	24432034		0.980647	0.878704	1.26202	0.198533	1.04046	0.0387278	0.387022		-0.0281937	-0.186551	0.335733	0.2678	0.0403292	0.216654	0.369519					Protein kinase NYD-SP25	kinase activity
SHPRH	257218	NM_173082	111548663		1.03634	1.05912	1.02638	0.0167847	1.04061	0.0393701	0.26071		0.0514912	0.0828713	0.0375687	0.0232051	0.0573104	0.267749	0.16749					SNF2 histone linker PHD RING helicase	ATP binding	nucleosome assembly	nucleosome							sensitive		resistance to DSB
CASP10	843	NM_032974	98985797		1.09929	0.841025	1.18249	0.178055	1.04093	0.0406743	0.375413		0.136566	-0.249779	0.24183	0.258851	0.0428725	0.224306	0.360802					Caspase 10, apoptosis-related cysteine protease	caspase activity	induction of apoptosis		1										4
DNMT2	1787	NM_176081	109637750		1.09068	0.995421	1.04087	0.0476471	1.04232	0.0463378	0.267969		0.125231	-0.00662104	0.0577905	0.0659317	0.0588001	0.272231	0.183267					DNA (cytosine-5-)-methyltransferase 2	DNA (cytosine-5-)-methyltransferase activity	DNA methylation	nucleus						sensitive
RNF150	57484	NM_020724	58331203		1.00948	0.917535	1.20077	0.144493	1.0426	0.0474418	0.349302		0.013613	-0.124165	0.263961	0.196765	0.0511366	0.249172	0.309681															resistant		sensitivity to DSB
CUL5	8065	NM_003478	67514034		1.45314	0.820569	0.855373	0.355595	1.04303	0.0492017	0.428351		0.539175	-0.285303	-0.225375	0.45969	0.00949895	0.123888	0.458174					Cullin 5	calcium channel activity	G1/S transition of mitotic cell cycle								resistant
DCLRE1C	64421	NM_022487	76496494		0.929656	1.04356	1.15997	0.11516	1.04439	0.0547685	0.319611		-0.105231	0.0615069	0.214089	0.159712	0.0567885	0.266179	0.268817					DNA cross-link repair 1C (PSO2 homolog, S. cerevisiae)
USP18	11274	NM_017414	156071510		1.12014	0.921007	1.09317	0.108026	1.04477	0.0562963	0.311794		0.163673	-0.118716	0.128512	0.153895	0.0578231	0.269291	0.261421					Ubiquitin specific protease 18	cysteine-type endopeptidase activity	ubiquitin cycle	nucleus
FBXL3P	26223	NM_012159	148922962		1.43366	0.714336	0.988402	0.363043	1.04547	0.0591382	0.425822		0.519706	-0.485325	-0.0168306	0.502899	0.00585024	0.112909	0.465919					F-box and leucine-rich repeat protein 21	ubiquitin-protein ligase activity	protein ubiquitination	ubiquitin ligase complex
ATRX	546	NM_138270	130979649		0.973907	0.824425	1.33836	0.264355	1.04556	0.0595323	0.400738		-0.0381444	-0.27854	0.420466	0.355135	0.0345938	0.199396	0.406496					Alpha thalassemia/mental retardation syndrome X-linked (RAD54 homolog, S. cerevisiae)	ATP binding	DNA methylation	nuclear heterochromatin	1
ADAR	103	NM_015841	70167031		1.34756	1.09818	0.691392	0.331214	1.04571	0.0601239	0.418799		0.430345	0.135114	-0.532425	0.493237	0.0110114	0.128439	0.459056					Adenosine deaminase, RNA-specific	DNA binding	RNA editing	cytoplasm				sensitive								11
TRIB3	57761	NM_021158	41327717		1.35185	0.674202	1.1127	0.343678	1.04625	0.0623409	0.420615		0.43494	-0.568746	0.154068	0.517806	0.00675405	0.115629	0.465816					Tribbles homolog 3 (Drosophila)	ATP binding	activation of MAPK	nucleus									resistance to DSB
PSPH	5723	NM_004577	46249387		1.57773	0.64971	0.912425	0.478341	1.04662	0.0638386	0.441485		0.657848	-0.622131	-0.132221	0.645829	-0.0321683	-0.00148523	0.491195					Phosphoserine phosphatase	hydrolase activity	L-serine biosynthesis
APC	324	NM_000038	53759121		0.956271	1.06691	1.11687	0.0821883	1.04668	0.0640946	0.279273		-0.0645087	0.093438	0.159463	0.115087	0.0627973	0.284258	0.213856					Adenomatosis polyposis coli	beta-catenin binding	Wnt receptor signaling pathway
CDK8	1024	NM_001260	4502744		0.9613	1.20359	0.975693	0.135922	1.04686	0.0648171	0.328566		-0.0569413	0.267344	-0.0355002	0.181354	0.0583009	0.270729	0.282277					Cyclin-dependent kinase 8	ATP binding	cytokinesis
UBE2E2	7325	NM_152653	142378343		1.11897	0.967119	1.05602	0.0762952	1.04737	0.0668953	0.270566		0.162173	-0.0482354	0.0786436	0.105946	0.0641936	0.28846	0.201744					Ubiquitin-conjugating enzyme E2E 2 (UBC4/5 homolog, yeast)	ligase activity	ubiquitin cycle										resistance to DSB
DUSP4	1846	NM_001394	58331238		0.914013	0.968304	1.2645	0.188646	1.04894	0.0732844	0.35902		-0.129713	-0.0464674	0.33857	0.249824	0.0541297	0.258178	0.334282					Dual specificity phosphatase 4	MAP kinase phosphatase activity	MAPKKK cascade	nucleus
USP1	7398	NM_001017416	63053523		1.09654	1.02869	1.02436	0.0404784	1.04986	0.0770399	0.228363		0.132953	0.0408015	0.0347296	0.0550402	0.0694947	0.30441	0.147776					Ubiquitin specific protease 1	cysteine-type endopeptidase activity	ubiquitin cycle		1	0				sensitive, resistant
ERCC3	2071	NM_000122	4557562		0.866901	1.15677	1.12999	0.160187	1.05122	0.0825789	0.333724		-0.206061	0.210101	0.176316	0.231136	0.0601189	0.276199	0.311986					Excision repair cross-complementing rodent repair deficiency, complementation group 3 (xeroderma pigmentosum group B complementing)	3' to 5' DNA helicase activity	DNA topological change	nucleus
LHPP	64077	NM_022126	33636765		1.02133	0.508924	1.62977	0.561108	1.05334	0.0912106	0.442707		0.0304479	-0.974477	0.704667	0.844982	-0.0797872	-0.144766	0.459101					Phospholysine phosphohistidine inorganic pyrophosphate phosphatase	hydrolase activity	metabolism
SNARK	81788	NM_030952	13569921		1.05683	1.11454	0.989192	0.0627386	1.05352	0.0919462	0.231615		0.0797485	0.156446	-0.0156772	0.0862313	0.0735058	0.316479	0.160667					Likely ortholog of rat SNF1/AMP-activated protein kinase	ATP binding	protein amino acid phosphorylation
LIG4	3981	NM_002312	23199992		1.55656	0.646274	0.963143	0.462093	1.05533	0.099301	0.428418		0.638364	-0.629782	-0.0541774	0.634971	-0.0151983	0.0495761	0.492791					Ligase IV, DNA, ATP-dependent	ATP binding	DNA recombination	nucleus
PRDM1	639	NM_182907	33946273		1.12574	1.23353	0.80736	0.221588	1.05554	0.100187	0.360592		0.170873	0.302797	-0.308716	0.321807	0.0549848	0.260751	0.363764					PR domain containing 1, with ZNF domain	nucleic acid binding	negative regulation of transcription from RNA polymerase II promoter	nucleus
BRDT	676	NM_001726	46399197		1.03222	1.01081	1.12684	0.061744	1.05662	0.104574	0.218205		0.0457504	0.0155078	0.172279	0.083168	0.0778458	0.329538	0.147918					Bromodomain, testis-specific	DNA binding	cell cycle	nucleus
HDAC3	8841	NM_003883	157266338		1.13566	0.7362	1.29816	0.289187	1.05667	0.104783	0.386959		0.183529	-0.441831	0.376468	0.427768	0.039389	0.213825	0.414617					Histone deacetylase 3	histone deacetylase activity	anti-apoptosis	cytoplasm
FBXO22	26263	NM_012170	22547147		1.03638	0.998529	1.1353	0.0706237	1.05674	0.105041	0.22693		0.0515475	-0.00212351	0.183078	0.0952894	0.0775007	0.3285	0.159312					F-box protein 22		ubiquitin cycle							sensitive
UBL4	8266	NM_014235	145386555		1.20421	0.933004	1.03497	0.136988	1.05739	0.107722	0.295377		0.26809	-0.100044	0.0495841	0.185138	0.0725432	0.313583	0.253788					Ubiquitin-like 4	small protein conjugating enzyme activity	protein modification										resistance to DSB
C1orf48	25936	NM_015471	110349758		0.779352	1.25083	1.14798	0.24791	1.05939	0.11584	0.364905		-0.359653	0.322883	0.199101	0.363635	0.0541102	0.25812	0.378726					Chromosome 1 open reading frame 48	DNA binding	DNA methylation		1
PRIM1	5557	NM_000946	41349493		0.782392	1.22202	1.17595	0.241619	1.06012	0.118823	0.360344		-0.354036	0.289264	0.233826	0.356485	0.0563514	0.264863	0.373198					Primase, polypeptide 1, 49kDa	DNA primase activity	DNA replication	alpha DNA polymerase:primase complex											4
CTPS	1503	NM_001905	148491069		1.12058	0.995073	1.06649	0.0629515	1.06071	0.121238	0.203714		0.164243	-0.00712627	0.0928669	0.0860818	0.0833278	0.346033	0.138258					CTP synthase	CTP synthase activity	glutamine metabolism
NME7	29922	NM_013330	37574616		0.943012	1.1412	1.10115	0.104794	1.06179	0.12562	0.247307		-0.0846516	0.19055	0.139016	0.146298	0.081638	0.340949	0.199559					Non-metastatic cells 7, protein expressed in (nucleoside-diphosphate kinase)	ATP binding	CTP biosynthesis
PAK7	57144	NM_020341	29826330		1.11348	0.961877	1.11105	0.0868355	1.06214	0.127036	0.225223		0.15508	-0.056076	0.15192	0.121009	0.0836415	0.346977	0.170372					P21(CDKN1A)-activated kinase 7	ATP binding	protein amino acid phosphorylation							resistant
MBD4	8930	NM_003925	4505120		1.03094	1.44274	0.71614	0.364377	1.06327	0.131663	0.398085		0.0439552	0.52881	-0.481687	0.505386	0.0303596	0.186656	0.437355					Methyl-CpG binding domain protein 4	endodeoxyribonuclease activity	base-excision repair	nucleus
POLA2	23649	NM_002689	20127447		1.11612	1.05751	1.02534	0.0460268	1.06632	0.144094	0.167518		0.15849	0.0806771	0.0360998	0.0619427	0.0917557	0.371392	0.103665					Polymerase (DNA directed), alpha 2 (70kD subunit)	molecular function unknown	DNA replication	nucleus											4
UBE2D1	7321	NM_003338	33149307		1.02422	0.996725	1.17838	0.0979128	1.06644	0.144575	0.223754		0.0345233	-0.00473285	0.236807	0.129616	0.0888658	0.362696	0.168088					Ubiquitin-conjugating enzyme E2D 1 (UBC4/5 homolog, yeast)	ligase activity	ubiquitin cycle										resistance to DSB
NEK11	79858	NM_145910	141801899		1.58875	0.836007	0.780082	0.451605	1.06828	0.152057	0.410183		0.667889	-0.258413	-0.358303	0.565845	0.0170577	0.146632	0.457719					NIMA (never in mitosis gene a)- related kinase 11	ATP binding	protein amino acid phosphorylation										decreased HR
SENP3	26168	NM_015670	108936955		1.33378	0.851895	1.02092	0.244492	1.06886	0.154442	0.343213		0.415516	-0.231253	0.0298718	0.325376	0.0713784	0.310078	0.338925					SUMO1/sentrin/SMT3 specific protease 3	cysteine-type peptidase activity	proteolysis and peptidolysis	nucleus
SIAH2	6478	NM_005067	55925659		1.16261	1.10047	0.946035	0.111518	1.06971	0.15787	0.229699		0.217369	0.138121	-0.0800346	0.154013	0.0918184	0.37158	0.186431					Seven in absentia homolog 2 (Drosophila)	ligase activity	apoptosis	cytoplasm
UBE2NL	389898	NM_001012989	61175264		1.15864	1.02405	1.02673	0.0769475	1.06981	0.158281	0.187408		0.212438	0.0342835	0.038053	0.101787	0.0949248	0.380927	0.128994
DFFA	1676	NM_004401	47132578		1.44728	0.906647	0.857211	0.327338	1.07038	0.160608	0.375677		0.53334	-0.141388	-0.222278	0.414882	0.0565581	0.265485	0.388898					DNA fragmentation factor, 45kDa, alpha polypeptide	caspase-activated deoxyribonuclease activity	DNA fragmentation during apoptosis	cytosol	1
MASTL	84930	NM_032844	14249561		1.37207	1.1665	0.675267	0.358027	1.07128	0.164278	0.383934		0.456352	0.222188	-0.56647	0.535876	0.0373567	0.20771	0.433064					Microtubule associated serine/threonine kinase-like	ATP binding	protein amino acid phosphorylation
DDB2	1643	NM_000107	164419759		1.16833	0.944556	1.10114	0.114827	1.07134	0.164545	0.228661		0.224452	-0.0822925	0.139003	0.158306	0.0937209	0.377305	0.186956					Damage-specific DNA binding protein 2, 48kDa	DNA binding	DNA repair	nucleus							sensitive
TOPORS	10210	NM_005802	40805103		1.32508	0.82661	1.06396	0.249328	1.07188	0.166744	0.339575		0.406077	-0.274721	0.0894503	0.340676	0.0736021	0.316769	0.341661					Topoisomerase I binding, arginine/serine-rich	isomerase activity	protein ubiquitination	ubiquitin ligase complex						sensitive
EHMT1	79813	NM_024757	40217807		1.00307	1.14591	1.0675	0.0715346	1.07216	0.167868	0.173461		0.00442235	0.196495	0.0942345	0.0961037	0.0983841	0.391336	0.117448					Euchromatic histone methyltransferase 1	histone-lysine N-methyltransferase activity	chromatin modification	nucleus	1
SUV420H1	51111	NM_016028	50659083		1.07718	0.976997	1.16355	0.0933596	1.07257	0.169554	0.198611		0.107257	-0.0335735	0.218528	0.126339	0.097404	0.388387	0.148242					Suppressor of variegation 4-20 homolog 1 (Drosophila)			nucleus
RPS6KA2	6196	NM_001006932	55743135		0.922613	1.26277	1.03274	0.173565	1.07271	0.170097	0.285671		-0.116202	0.336592	0.0464752	0.229367	0.0889551	0.362965	0.25623					Ribosomal protein S6 kinase, 90kDa, polypeptide 2	ATP binding	protein amino acid phosphorylation	nucleus
UBE2L6	9246	NM_004223	38157980		1.06668	1.14815	1.00363	0.0724553	1.07282	0.170559	0.172424		0.0931291	0.199312	0.00522797	0.0971852	0.0992229	0.39386	0.116914					Ubiquitin-conjugating enzyme E2L 6	ligase activity	ubiquitin cycle
SMARCA2	6595	NM_003070	48255899		0.946932	1.27059	1.0013	0.173316	1.07294	0.171046	0.284868		-0.0786672	0.345501	0.00187003	0.225273	0.0895679	0.364809	0.252151					SWI/SNF related, matrix associated, actin dependent regulator of chromatin, subfamily a, member 2	ATP binding	cell cycle	nucleoplasm	1		UV/IR			resistant	sensitive
MYST1	84148	NM_032188	14149874		1.15529	0.97533	1.08834	0.0909558	1.07298	0.171227	0.194348		0.208252	-0.0360377	0.122124	0.123902	0.098113	0.39052	0.144495					MYST histone acetyltransferase 1	chromatin binding	chromatin assembly or disassembly	chromatin
CRY1	1407	NM_004075	19923246		1.17261	1.20793	0.83863	0.203784	1.07305	0.171513	0.308759		0.22972	0.272533	-0.253893	0.292358	0.0827868	0.344405	0.305519					Cryptochrome 1 (photolyase-like)	DNA binding	DNA repair	mitochondrion
SPO11	23626	NM_198265	38201679		0.983887	1.30104	0.934808	0.198794	1.07324	0.172283	0.304676		-0.023435	0.379661	-0.0972577	0.256706	0.0863229	0.355045	0.27925					SPO11 meiotic protein covalently bound to DSB-like (S. cerevisiae)	ATP binding	DNA topological change	nucleus
PDIK1L	149420	NM_152835	142383716		1.29686	0.700169	1.22431	0.325584	1.07378	0.174464	0.369407		0.375027	-0.514226	0.291963	0.491191	0.0509217	0.248526	0.411364					PDLIM1 interacting kinase 1 like	ATP binding	protein amino acid phosphorylation
SMUG1	23583	NM_014311	7657596		1.0173	1.2037	1.00453	0.111485	1.07518	0.180149	0.213294		0.0247393	0.267471	0.00652592	0.145684	0.0995786	0.39493	0.16363					Single-strand selective monofunctional uracil DNA glycosylase	single-stranded DNA binding	DNA repair	nucleus
POLS	11044	NM_006999	62548868		1.14511	0.912531	1.16792	0.141327	1.07519	0.180203	0.24782		0.195487	-0.132055	0.223946	0.197835	0.0957926	0.383539	0.219233					Polymerase (DNA directed) sigma	DNA binding	DNA repair	nucleus
TGFBR1	7046	NM_004612	66346739		1.42375	0.988729	0.818021	0.31233	1.07683	0.18691	0.359299		0.5097	-0.0163523	-0.289791	0.406343	0.0678524	0.299469	0.371583					Transforming growth factor, beta receptor I (activin A receptor type II-like kinase, 53kDa)	ATP binding	protein amino acid phosphorylation	integral to plasma membrane
FLJ23751	92370	NM_152282	22748648		1.4223	0.670861	1.13741	0.37936	1.07686	0.187001	0.381722		0.508222	-0.575914	0.185759	0.556698	0.0393553	0.213723	0.433336					Acid phosphatase-like 2	acid phosphatase activity
TYMS	7298	NM_001071	4507750		1.15646	0.722732	1.35299	0.322484	1.0774	0.189198	0.36227		0.209721	-0.468466	0.436154	0.470735	0.0591363	0.273243	0.39789					Thymidylate synthetase	methyltransferase activity	dTMP biosynthesis
FEM1B	10116	NM_015322	52851431		1.00887	1.03236	1.19101	0.0990752	1.07741	0.189268	0.191262		0.0127413	0.0459483	0.252185	0.129724	0.103625	0.407105	0.140418					Fem-1 homolog b (C. elegans)	death receptor binding	induction of apoptosis	cellular component unknown
MAP3K6	9064	NM_004672	24497521		1.03274	1.32076	0.880697	0.223506	1.07807	0.191925	0.311291		0.0464781	0.401369	-0.183282	0.294549	0.0881883	0.360658	0.2981					Mitogen-activated protein kinase kinase kinase 6
MGC8407	79012	NM_024046	83776595		0.917614	1.19171	1.1257	0.143053	1.07834	0.193049	0.241263		-0.12404	0.253031	0.170827	0.198279	0.0999393	0.396016	0.212315					CaM kinase-like vesicle-associated	ATP binding	protein amino acid phosphorylation								resistant		sensitivity to DSB
WBSCR27	155368	NM_152559	30795189		1.17872	1.10775	0.954876	0.114392	1.08045	0.201632	0.201973		0.237218	0.147637	-0.0666147	0.156121	0.10608	0.414493	0.162519					Williams Beuren syndrome chromosome region 27
DNMT1	1786	NM_001379	4503350		1.0058	1.11626	1.12309	0.0658369	1.08172	0.2068	0.138464		0.00834091	0.158677	0.167477	0.089445	0.111498	0.430795	0.0902933					DNA (cytosine-5-)-methyltransferase 1	DNA (cytosine-5-)-methyltransferase activity	DNA methylation	nucleus
TDP1	55775	NM_001008744	57242804		1.3699	0.554934	1.32169	0.45724	1.08218	0.208663	0.393867		0.454072	-0.849611	0.402383	0.738213	0.00228148	0.102171	0.479429					Tyrosyl-DNA phosphodiesterase 1	hydrolase activity	DNA repair	nucleus
PARP2	10038	NM_001042618	110825962		0.977313	0.923336	1.35459	0.234961	1.08508	0.2205	0.304388		-0.0331081	-0.115072	0.437861	0.298403	0.0965604	0.385849	0.28731																	resistance to DSB
PSMC6	5706	NM_002806	24430159		1.03154	1.10802	1.11575	0.0465455	1.0851	0.220594	0.111286		0.0448055	0.14798	0.158016	0.0626663	0.116934	0.447151	0.0653244					Proteasome (prosome, macropain) 26S subunit, ATPase, 6	ATP binding	protein catabolism	cytosol						resistant (2 shRNAs)
PCGF2	7703	NM_007144	37595566		1.23064	1.00644	1.01982	0.125755	1.08564	0.222758	0.202266		0.299408	0.00926558	0.0283208	0.162293	0.112331	0.433303	0.15817					Polycomb group ring finger 2	transcription factor activity	protein ubiquitination	nucleus
SMARCE1	6605	NM_003079	45827732		1.08468	1.04443	1.12851	0.0420544	1.08587	0.223719	0.106103		0.117267	0.0627105	0.174419	0.0558591	0.118132	0.450756	0.0607243					SWI/SNF related, matrix associated, actin dependent regulator of chromatin, subfamily e, member 1	N-acetyltransferase activity	chromatin modification	nuclear chromosome
KIAA0073	23398	NM_015342	24308048		1.00159	1.14027	1.11854	0.0745867	1.0868	0.227499	0.134759		0.00229625	0.189374	0.161613	0.100954	0.117761	0.449639	0.0907497					KIAA0073 protein		protein folding
HELLS	3070	NM_018063	27894386		1.85599	0.497982	0.908809	0.69643	1.08759	0.230729	0.424316		0.892185	-1.00583	-0.13795	0.950164	-0.083866	-0.157039	0.460958					Helicase, lymphoid-specific	ATP binding											resistance to DSB
FBXO6	26270	NM_018438	48995170		1.17273	0.970076	1.12077	0.105257	1.08786	0.231802	0.170689		0.229865	-0.0438308	0.164485	0.142933	0.11684	0.446868	0.131928					F-box protein 6	protein binding	protein catabolism
ERCC1	2067	NM_001983	4503598		0.909507	1.45273	0.901998	0.315821	1.08808	0.232711	0.342007		-0.136844	0.538769	-0.148804	0.393563	0.0843738	0.34918	0.345734					Excision repair cross-complementing rodent repair deficiency, complementation group 1 (includes overlapping antisense sequence)	damaged DNA binding	DNA repair	nucleus											4
CDC7	8317	NM_003503	11038647		0.957966	1.18982	1.12269	0.119299	1.09016	0.241175	0.182891		-0.0619529	0.250739	0.166957	0.161862	0.118581	0.452106	0.147911					CDC7 cell division cycle 7 (S. cerevisiae)	ATP binding	DNA replication initiation	cytoplasm
ATP11C	286410	NM_001010986	58331221		1.11686	0.949342	1.20488	0.129813	1.09036	0.242009	0.195457		0.159452	-0.0749995	0.268889	0.175691	0.11778	0.449698	0.162447					ATPase, Class VI, type 11C				1				resistant w/ overexpression
RECQL4	9401	NM_004260	116812615		0.929649	1.10996	1.2323	0.15225	1.09064	0.243129	0.220878		-0.105242	0.150503	0.301358	0.205543	0.11554	0.442956	0.192978					RecQ protein-like 4	ATP binding	DNA repair	nucleus									decreased HR
ITCH	83737	NM_031483	27477108		1.59589	1.13346	0.544263	0.527085	1.09121	0.245445	0.397325		0.67436	0.180738	-0.877623	0.792932	-0.00750842	0.0727143	0.488312					Itchy homolog E3 ubiquitin protein ligase (mouse)	ligase activity	inflammatory response	nucleus						sensitive
PRIM2A	5558	NM_000947	41349494		0.946015	1.19622	1.1339	0.130246	1.09204	0.248861	0.191943		-0.0800647	0.258478	0.181293	0.177425	0.119902	0.456082	0.16084					Primase, polypeptide 2A, 58kDa	DNA binding	DNA replication	alpha DNA polymerase:primase complex
IPMK	253430	NM_152230	142374079		1.79031	0.746454	0.740819	0.604302	1.09253	0.250829	0.408527		0.840207	-0.421875	-0.432807	0.73184	-0.00482476	0.0807892	0.485133					Inositol polyphosphate multikinase	inositol-polyphosphate multikinase activity		nucleus									decreased HR
USP42	84132	NM_032172	134948692		1.23274	0.974062	1.07098	0.130688	1.0926	0.251109	0.191172		0.301872	-0.0379146	0.0989348	0.170961	0.120964	0.459277	0.153092
SETDB1	9869	NM_012432	6912651		0.804094	1.65507	0.820178	0.486737	1.09312	0.253226	0.387177		-0.314564	0.726896	-0.285991	0.593211	0.0421137	0.222023	0.434517					SET domain, bifurcated 1	DNA binding	chromatin modification	nucleus
MMP9	4318	NM_004994	74272286		1.55805	1.04516	0.677851	0.4421	1.09368	0.255546	0.375996		0.639738	0.0637195	-0.560959	0.600513	0.0474996	0.238229	0.430002					Matrix metalloproteinase 9 (gelatinase B, 92kDa gelatinase, 92kDa type IV collagenase)	collagenase activity	collagen catabolism	extracellular matrix (sensu Metazoa)									resistance to DSB		2
LPIN1	23175	NM_145693	22027647		1.26505	0.984057	1.03573	0.149562	1.09494	0.260671	0.207996		0.33919	-0.0231868	0.0506431	0.191497	0.122216	0.463043	0.1704					Lipin 1	molecular function unknown	fat cell differentiation	nucleus
USP47	55031	NM_017944	71774196		1.24496	0.998975	1.04287	0.131198	1.0956	0.263366	0.184782		0.316104	-0.00147954	0.0605662	0.168329	0.125064	0.471612	0.14452					Ubiquitin specific protease 47	cysteine-type endopeptidase activity	ubiquitin cycle
BPGM	669	NM_001724	40353767		1.09575	0.803759	1.38996	0.293099	1.09649	0.26697	0.317391		0.131922	-0.315164	0.475039	0.39624	0.0972657	0.387971	0.330007					2,3-bisphosphoglycerate mutase	bisphosphoglycerate mutase activity	carbohydrate metabolism
LIPI	149998	NM_198996	61742625		1.3777	0.916585	0.995541	0.246613	1.09661	0.267458	0.289964		0.462263	-0.12566	-0.006447	0.310793	0.110052	0.426444	0.274508					Lipase, member I	catalytic activity	lipid catabolism		1
BAP1	8314	NM_004656	19718752		1.14849	0.896434	1.24643	0.180563	1.09712	0.269522	0.235789		0.199734	-0.157731	0.317799	0.247605	0.119934	0.456178	0.219963					BRCA1 associated protein-1 (ubiquitin carboxy-terminal hydrolase)	peptidase activity	negative regulation of cell proliferation	nucleus	1
USP31	57478	NM_020718	120587026		1.15662	1.16979	0.967245	0.113329	1.09788	0.272653	0.156996		0.209915	0.226248	-0.0480467	0.153866	0.129372	0.484576	0.124442					Ubiquitin specific protease 31	cysteine-type endopeptidase activity	ubiquitin cycle
APOBEC3G	60489	NM_021822	13399303		1.00281	1.22497	1.06867	0.114106	1.09882	0.276448	0.155903		0.00405198	0.292746	0.0958117	0.147505	0.13087	0.489083	0.11624					Apolipoprotein B mRNA editing enzyme, catalytic polypeptide-like 3F	RNA binding	RNA metabolism	nucleus
TTF2	8458	NM_003594	40807470		1.37715	1.0009	0.919027	0.244317	1.09902	0.277298	0.283988		0.461686	0.00129506	-0.121822	0.307571	0.11372	0.43748	0.26761					Transcription termination factor, RNA polymerase II	ATP binding	transcription termination	nucleus
FBXL18	80028	NM_024963	157426874		1.52714	0.703532	1.06873	0.412682	1.0998	0.280453	0.359975		0.610832	-0.507313	0.095894	0.559653	0.0664711	0.295312	0.405549					F-box and leucine-rich repeat protein 18		ubiquitin cycle												2
SUMO4	387082	NM_001002255	50400080		1.00058	1.40959	0.890653	0.273453	1.10027	0.282384	0.300186		0.00083979	0.495271	-0.167065	0.344321	0.109682	0.425331	0.292168					Mitogen-activated protein kinase kinase kinase 7 interacting protein 2	kinase activity	positive regulation of I-kappaB kinase/NF-kappaB cascade
HECW2	57520	NM_020760	55741472		1.45745	0.587955	1.25797	0.455474	1.10112	0.285851	0.370349		0.543449	-0.766223	0.331094	0.702904	0.0361067	0.203949	0.449479					HECT, C2 and WW domain containing E3 ubiquitin protein ligase 2	ubiquitin-protein ligase activity	ubiquitin cycle	intracellular						sensitive					2
USP38	84640	NM_032557	31559774		1.16141	1.07347	1.07014	0.0517617	1.10167	0.288076	0.0788367		0.215876	0.102276	0.0977962	0.0669178	0.13865	0.512492	0.0444631					Ubiquitin specific protease 38	cysteine-type endopeptidase activity	ubiquitin cycle
POGZ	23126	NM_145796	46397391		1.52726	0.77664	1.01	0.384153	1.10463	0.300143	0.34416		0.610945	-0.364682	0.0143572	0.491839	0.0868732	0.356701	0.370549					Pogo transposable element with ZNF domain	nucleic acid binding	development	nucleus
USP4	7375	NM_003363	40795664		1.12408	1.11223	1.07772	0.0240821	1.10468	0.30032	0.0599001		0.168742	0.153454	0.107987	0.0316016	0.143394	0.526768	0.031373					Ubiquitin specific protease 4 (proto-oncogene)	cysteine-type endopeptidase activity	ubiquitin cycle	lysosome						resistant
FBXO3	26273	NM_012175	48928041		0.991303	1.24249	1.08059	0.127329	1.10479	0.300799	0.159836		-0.0126026	0.31323	0.111825	0.164425	0.137484	0.508985	0.123805					F-box protein 3	ubiquitin conjugating enzyme activity	protein ubiquitination	ubiquitin ligase complex
USP29	57663	NM_020903	56790915		1.06333	0.919903	1.33197	0.209178	1.10507	0.301912	0.245905		0.0885944	-0.120447	0.413558	0.269091	0.127235	0.478146	0.224968					Ubiquitin specific protease 29	cysteine-type endopeptidase activity	ubiquitin cycle	cellular component unknown									resistance to DSB
UCHL1	7345	NM_004181	34147658		1.30108	1.07456	0.947607	0.179058	1.10775	0.312835	0.212776		0.379709	0.103748	-0.0776392	0.230298	0.135273	0.50233	0.185197					Ubiquitin carboxyl-terminal esterase L1 (ubiquitin thiolesterase)	cysteine-type endopeptidase activity	protein deubiquitination	cytoplasm
SUMO1	7341	NM_001005781	54792064		0.868761	1.44131	1.01357	0.297698	1.10788	0.313375	0.301334		-0.202969	0.527382	0.0194512	0.374361	0.114621	0.440192	0.299434					SMT3 suppressor of mif two 3 homolog 1 (yeast)		protein modification
TAF1C	9013	NM_005679	21536368		1.08052	1.074	1.17021	0.0537625	1.10824	0.314851	0.0687521		0.111723	0.103001	0.226767	0.0690765	0.147164	0.53811	0.0384413					TATA box binding protein (TBP)-associated factor, RNA polymerase I, C, 110kDa	RNA polymerase I transcription factor activity	transcription from RNA polymerase I promoter		1
DHPS	1725	NM_013407	7108339		1.19722	1.10949	1.01957	0.0888284	1.10876	0.316953	0.103144		0.259687	0.149903	0.0279562	0.115919	0.145849	0.534153	0.069585					Deoxyhypusine synthase	transferase activity	hypusine biosynthesis from peptidyl-lysine		2								resistance to DSB
XRCC2	7516	NM_005431	4885656		1.31417	0.884004	1.12939	0.215792	1.10919	0.318688	0.243827		0.394147	-0.177876	0.175542	0.288647	0.130605	0.488285	0.233405					X-ray repair complementing defective repair in Chinese hamster cells 2	ATP binding	DNA recombination	nucleus	1	0
KIAA1008	22894	NM_014953	19923415		1.086	0.990478	1.25801	0.135574	1.11149	0.328093	0.156604		0.119024	-0.0138028	0.33114	0.173983	0.145454	0.532964	0.122839					KIAA1008	GDP-dissociation stimulator activity	rRNA processing	exosome (RNase complex)
DEPC-1	221120	NM_139178	142347852		1.13527	0.951213	1.24803	0.149827	1.1115	0.328126	0.173644		0.183036	-0.0721591	0.319647	0.198872	0.143508	0.527111	0.147866					Prostate cancer antigen-1	oxidoreductase activity		nucleus
PPM1F	9647	NM_014634	29826333		1.17418	1.02024	1.14087	0.0809911	1.11176	0.329182	0.0885525		0.231648	0.0289088	0.190137	0.107099	0.150231	0.54734	0.0583897					Protein phosphatase 1F (PP2C domain containing)	hydrolase activity	apoptosis	protein serine/threonine phosphatase complex
SARS	6301	NM_006513	16306547		1.20821	1.02261	1.10893	0.0928756	1.11325	0.335258	0.0997946		0.272877	0.0322616	0.149174	0.120323	0.151437	0.550969	0.0676583					Seryl-tRNA synthetase	ATP binding	protein biosynthesis	cytoplasm	1
RAD51L1	5890	NM_002877	46255036		1.27612	1.17433	0.89069	0.199737	1.11371	0.33713	0.221519		0.351764	0.231839	-0.167005	0.271594	0.138866	0.513143	0.211338					RAD51-like 1 (S. cerevisiae)	ATP binding	DNA repair	nucleus						sensitive			decreased HR
UBR1	197131	NM_174916	83656781		1.31002	0.938993	1.09268	0.186421	1.1139	0.337874	0.208498		0.389587	-0.0908136	0.127868	0.240521	0.142214	0.523216	0.184219					Ubiquitin protein ligase E3 component n-recognin 1	ligase activity	ubiquitin cycle		1
UAP1	6675	NM_003115	156627574		1.21635	1.08593	1.0404	0.0913207	1.11423	0.339222	0.0962133		0.282555	0.118931	0.057145	0.116476	0.152877	0.5553	0.063179					UDP-N-acteylglucosamine pyrophosphorylase 1	UDP-N-acetylglucosamine diphosphorylase activity	UDP-N-acetylglucosamine biosynthesis						resistant w/ overexpression
SRPK1	6732	NM_003137	15834623		1.03409	1.3801	0.930092	0.235602	1.11476	0.341402	0.249822		0.0483648	0.464777	-0.104555	0.294653	0.136195	0.505107	0.229998					SFRS protein kinase 1	ATP binding	RNA splicing	nucleus						resistant							3
TESK2	10420	NM_007170	110349798		1.1503	1.19171	1.01354	0.0932403	1.11852	0.356699	0.0912346		0.202016	0.253031	0.0194037	0.122836	0.15815	0.571167	0.0634475					Testis-specific kinase 2	ATP binding	actin cytoskeleton organization and biogenesis	nucleus						resistant
RPP14	11102	NM_007042	153791311		1.10816	1.11391	1.14059	0.0173053	1.12089	0.366359	0.0376814		0.148172	0.155631	0.189786	0.0221883	0.16453	0.590363	0.0192122					Ribonuclease P 14kDa subunit	RNA binding	tRNA processing	nucleus
SUV39H2	79723	NM_024670	34147611		1.02991	1.47951	0.855931	0.321784	1.12178	0.37	0.293184		0.0425115	0.565122	-0.224433	0.401617	0.127734	0.479646	0.295187					Suppressor of variegation 3-9 homolog 2 (Drosophila)	chromatin binding	chromatin assembly or disassembly	chromatin
ISG20L2	81875	NM_030980	13569959		1.59846	1.04732	0.722152	0.442981	1.12264	0.373504	0.341215		0.67668	0.0667045	-0.469625	0.573546	0.0912531	0.369879	0.383247					Hypothetical protein FLJ12671	exonuclease activity		nucleus								Medium
ULK4	54986	NM_017886	151301203		1.25807	1.09978	1.0107	0.125289	1.12285	0.374338	0.123344		0.33121	0.137214	0.0153505	0.159296	0.161258	0.580519	0.0919053														sensitive
LENG5	79042	NM_024075	116875839		1.46298	0.797279	1.10936	0.333069	1.12321	0.375805	0.296888		0.548914	-0.326844	0.14973	0.438449	0.123933	0.468212	0.313576					TRNA splicing endonuclease 34 homolog (SEN34, S. cerevisiae)	endonuclease activity	mRNA processing	tRNA-intron endonuclease complex
USP39	10713	NM_006590	56550050		1.4047	0.947596	1.01744	0.246238	1.12325	0.375956	0.243841		0.490266	-0.0776554	0.0249388	0.302652	0.14585	0.534156	0.22308					Ubiquitin specific protease 39	cysteine-type endopeptidase activity	RNA splicing	nucleus											2
USP30	84749	NM_032663	34147434		1.36086	0.950021	1.06056	0.212599	1.12382	0.378281	0.215587		0.444521	-0.0739686	0.0848327	0.265652	0.151795	0.552045	0.191182					Ubiquitin specific protease 30	cysteine-type endopeptidase activity	ubiquitin cycle
TTBK2	146057	NM_173500	116812623		1.51244	0.793994	1.06541	0.362781	1.12395	0.378818	0.309726		0.596875	-0.3328	0.0914131	0.465429	0.118496	0.451851	0.32857					Tau tubulin kinase 2	ATP binding	protein amino acid phosphorylation
TENS1	64759	NM_022748	134152712		1.3102	1.09242	0.973543	0.17073	1.12539	0.384683	0.172012		0.389783	0.127533	-0.0386828	0.216019	0.159544	0.575362	0.143549					Tensin-like SH2 domain containing 1	actin binding	cell cycle	cytoskeleton
HTATIP	10524	NM_182710	36287068		1.41004	1.15445	0.813207	0.299438	1.1259	0.38676	0.274927		0.495733	0.207206	-0.298306	0.40193	0.134878	0.501142	0.287167					HIV-1 Tat interacting protein, 60kDa	acyltransferase activity	chromatin modification	TIP60 histone acetyltransferase complex									decreased HR
AURKC	6795	NM_001015879	62865640		0.840688	1.18979	1.34929	0.260123	1.12659	0.389568	0.248656		-0.250357	0.250701	0.432199	0.353526	0.144181	0.529135	0.253918					Aurora kinase C	ATP binding	cell cycle	centrosome
ISG20	3669	NM_002201	34147571		1.66686	0.85139	0.86204	0.46777	1.12676	0.390292	0.344076		0.737137	-0.232108	-0.214173	0.554489	0.0969519	0.387027	0.373897					Interferon stimulated gene 20kDa	3'-5'-exoribonuclease activity	DNA catabolism, exonucleolytic	PML body
MIDORI	57538	NM_020778	115511035		1.19343	1.04078	1.15185	0.0789162	1.12869	0.398132	0.0609426		0.255117	0.0576706	0.203956	0.102471	0.172248	0.613586	0.038283					Alpha-kinase 3	ATP binding	heart development	nucleus
SIRT1	23411	NM_012238	13775598		1.01639	1.21296	1.15738	0.10133	1.12891	0.39902	0.0847652		0.0234496	0.278526	0.210863	0.13214	0.170946	0.60967	0.0600386					Sirtuin (silent mating type information regulation 2 homolog) 1 (S. cerevisiae)	DNA binding	apoptosis	chromatin silencing complex									resistance to DSB
PRKCD	5580	NM_006254	31377781		0.94001	1.22508	1.22216	0.16375	1.12909	0.399743	0.158275		-0.0892518	0.292877	0.289438	0.219636	0.164354	0.589835	0.141232					Protein kinase C, delta	ATP binding	intracellular signaling cascade	cytoplasm							sensitive
BRD2	6046	NM_001113182	164419757		0.991931	0.86512	1.53665	0.356782	1.13124	0.408502	0.297407		-0.011688	-0.209027	0.619793	0.432946	0.133026	0.49557	0.301569					Bromodomain containing 2	protein serine/threonine kinase activity	spermatogenesis	nucleus						resistant (2 shRNAs)			resistance to DSB
NEK2	4751	NM_002497	4505372		1.57468	0.824346	1.0078	0.391152	1.13561	0.426313	0.306899		0.655055	-0.278679	0.0112127	0.477917	0.129196	0.484048	0.321195					NIMA (never in mitosis gene a)-related kinase 2	ATP binding	cytokinesis	centrosome									decreased HR
USP32	84669	NM_032582	44889413		1.1363	1.19737	1.07341	0.0619802	1.13569	0.426657	0.039438		0.184339	0.259867	0.102205	0.0788544	0.182137	0.643342	0.0219281					Ubiquitin specific protease 32	calcium ion binding	ubiquitin cycle												2
LPIN2	9663	NM_014646	22027649		0.979888	1.1554	1.2763	0.149041	1.1372	0.432781	0.129063		-0.0293106	0.208393	0.351966	0.192565	0.177016	0.627934	0.105641					Lipin 2			nucleus
AFMID	125061	NM_001010982	142374718		0.92616	1.21088	1.27692	0.186393	1.13799	0.435998	0.168217		-0.110666	0.276057	0.352663	0.24836	0.172685	0.6149	0.155033
LAK	80216	NM_001102406	156151442		1.59778	0.786168	1.0305	0.416376	1.13815	0.436663	0.313812		0.676068	-0.347091	0.0433441	0.516338	0.124107	0.468734	0.337721					Alpha-kinase 1	ATP binding	protein amino acid phosphorylation								sensitive
IGHMBP2	3508	NM_002180	119392093		1.11575	1.21126	1.08946	0.0640945	1.13882	0.439415	0.0378771		0.158018	0.27651	0.123612	0.0802097	0.186047	0.655105	0.0207586					Immunoglobulin mu binding protein 2	ATP binding	DNA recombination	nucleus	1
ADCK1	57143	NM_020421	40254937		1.23099	1.04595	1.14359	0.0925657	1.14018	0.444917	0.0606871		0.299817	0.0648159	0.193564	0.11768	0.186066	0.655163	0.0392301					AarF domain containing kinase 1	ATP binding	protein amino acid phosphorylation
FLJ34922	91607	NM_152270	22748636		1.20363	1.18098	1.03642	0.0907075	1.14034	0.445605	0.0586271		0.267392	0.239984	0.051614	0.117469	0.18633	0.655957	0.0389418					Hypothetical protein FLJ34922
PIAS3	10401	NM_006099	115298685		1.19202	1.09502	1.13931	0.0485586	1.14212	0.452821	0.0271572		0.253405	0.13096	0.188158	0.0612668	0.190841	0.669531	0.0141965					Protein inhibitor of activated STAT, 3	DNA binding	regulation of transcription, DNA-dependent	nucleus								Medium
USP45	85015	NM_001080481	122937411		1.31102	1.16883	0.947573	0.183151	1.14247	0.454278	0.158294		0.390689	0.225063	-0.0776918	0.237512	0.179353	0.634966	0.139947					Ubiquitin specific protease 45	cysteine-type endopeptidase activity	electron transport	nucleus
KDR	3791	NM_002253	11321596		1.49462	0.682131	1.25508	0.417492	1.14394	0.460269	0.307511		0.579782	-0.55188	0.327777	0.594133	0.11856	0.452043	0.361713					Kinase insert domain receptor (a type III receptor tyrosine kinase)	ATP binding	angiogenesis	integral to plasma membrane
LOC283989	283989	NM_207346	108389175		1.33014	0.97533	1.129	0.177935	1.14483	0.46386	0.149569		0.411582	-0.0360377	0.175049	0.22393	0.183531	0.647537	0.125256					TRNA splicing endonuclease 54 homolog (SEN54, S. cerevisiae)		mRNA processing	nucleus	1										4
TA-PP2C	160760	NM_139283	21281678		1.13017	1.03893	1.26585	0.114184	1.14498	0.464496	0.0783424		0.176534	0.0550974	0.340108	0.143024	0.19058	0.668745	0.0540658					T-cell activation protein phosphatase 2C	catalytic activity
FBXL7	23194	NM_012304	21071079		1.26331	0.965565	1.20727	0.158227	1.14538	0.466128	0.127714		0.337207	-0.0505554	0.271754	0.207576	0.186135	0.655372	0.109708					F-box and leucine-rich repeat protein 7	ubiquitin-protein ligase activity	ubiquitin cycle	ubiquitin ligase complex
TDG	6996	NM_003211	59853161		1.41093	0.962841	1.06338	0.235119	1.14572	0.467496	0.201266		0.496648	-0.0546312	0.0886612	0.286035	0.176893	0.627562	0.177589					Thymine-DNA glycosylase	damaged DNA binding	DNA repair	nucleoplasm
PAPOLB	56903	NM_020144	77874205		1.36164	1.06072	1.01547	0.188165	1.14594	0.468405	0.158383		0.445344	0.0850403	0.0221447	0.228354	0.184176	0.649478	0.128137					Poly(A) polymerase beta (testis specific)	RNA binding	mRNA processing	nucleus
USP24	23358	NM_015306	149192844		1.4238	1.05708	0.957005	0.245762	1.14596	0.468481	0.20945		0.509744	0.0800827	-0.063402	0.298243	0.175475	0.623296	0.187125									1
ASK	10926	NM_006716	41393589		1.23966	0.931846	1.26659	0.185981	1.14603	0.468786	0.156068		0.30995	-0.101837	0.340955	0.247182	0.183023	0.646006	0.143717					Activator of S phase kinase	DNA binding	DNA repair	nucleus	1								resistance to DSB
MTAP	4507	NM_002451	47132621		1.48843	0.963146	0.987235	0.296564	1.14627	0.469746	0.244725		0.573792	-0.054173	-0.0185348	0.352718	0.167028	0.59788	0.228275					Methylthioadenosine phosphorylase	S-methyl-5-thioadenosine phosphorylase activity	nucleobase, nucleoside, nucleotide and nucleic acid metabolism
RRP22	10633	NM_006477	5454029		1.29436	1.18311	0.965617	0.167206	1.14769	0.475546	0.134292		0.372233	0.242586	-0.0504766	0.216556	0.188114	0.661327	0.115157					RAS-related on chromosome 22	GTP binding	small GTPase mediated signal transduction
ALS2CR7	65061	NM_139158	21040234		1.08798	0.998868	1.35695	0.186419	1.14793	0.476513	0.153859		0.121646	-0.00163387	0.44037	0.22809	0.186794	0.657354	0.125478					Amyotrophic lateral sclerosis 2 (juvenile) chromosome region, candidate 7	ATP binding	protein amino acid phosphorylation							resistant
DUSP1	1843	NM_004417	7108342		0.845497	1.37255	1.22644	0.272106	1.14816	0.477448	0.225938		-0.242129	0.456858	0.294475	0.365808	0.169735	0.606024	0.232376					Dual specificity phosphatase 1	MAP kinase phosphatase activity	cell cycle
USP28	57646	NM_020886	40217782		1.13626	1.15433	1.16404	0.014098	1.15155	0.491233	0.0157837		0.184297	0.207056	0.219145	0.0176942	0.203499	0.707619	0.00805617					Ubiquitin specific protease 28	cysteine-type endopeptidase activity	ubiquitin cycle		2	0							resistance to DSB
FLJ32332	132160	NM_144641	21389470		1.89106	0.947505	0.623108	0.65869	1.15389	0.500787	0.363195		0.919195	-0.0777948	-0.682445	0.80879	0.0529852	0.254735	0.443438					Protein phosphatase 1M (PP2C domain containing)	CTD phosphatase activity	protein amino acid dephosphorylation	nucleus						sensitive
CP	1356	NM_000096	111159145		1.33818	1.07111	1.05536	0.158935	1.15488	0.504834	0.116051		0.420274	0.0991037	0.077742	0.191892	0.19904	0.694201	0.0862945					Ceruloplasmin (ferroxidase)	copper ion binding	copper ion homeostasis	extracellular space
STK22C	81629	NM_052841	61744443		0.938266	1.71876	0.812147	0.491089	1.15639	0.510964	0.319765		-0.0919317	0.781365	-0.300187	0.573843	0.129749	0.48571	0.346986					Testis-specific serine kinase 3	ATP binding	cell differentiation	intracellular
NRF1	4899	NM_001040110	93141038		1.21974	1.03701	1.21586	0.104396	1.15754	0.515643	0.0547111		0.286572	0.0524333	0.281982	0.133875	0.206996	0.718139	0.0381441					Nuclear respiratory factor 1	transcription factor activity	generation of precursor metabolites and energy	nucleus								Strong			2
RNASEN	29102	NM_001100412	155030235		0.916039	1.26856	1.28971	0.209901	1.1581	0.517951	0.162689		-0.126518	0.343192	0.367052	0.278331	0.194575	0.680767	0.155102
FBXO2	26232	NM_012168	48995171		1.59048	0.701243	1.1838	0.445158	1.15851	0.519592	0.30187		0.669462	-0.512015	0.243427	0.598343	0.133625	0.497372	0.349157					F-box protein 2	protein binding	protein catabolism
UBA2	10054	NM_005499	50592990		1.22561	1.05071	1.19992	0.0944397	1.15875	0.520582	0.0443669		0.293504	0.0713707	0.262944	0.1204	0.209273	0.724991	0.0291335					SUMO-1 activating enzyme subunit 2	ATP binding	ubiquitin cycle
DCK	1633	NM_000788	4503268		1.42715	0.968115	1.08194	0.23904	1.15907	0.521885	0.186505		0.513139	-0.0467491	0.113627	0.28833	0.193339	0.677047	0.163001					Deoxycytidine kinase	ATP binding	nucleobase, nucleoside, nucleotide and nucleic acid metabolism	nucleus	1					sensitive					2
UBE2E1	7324	NM_003341	33359692		1.7298	0.781257	0.969133	0.502267	1.16006	0.525923	0.319587		0.790602	-0.356131	-0.0452331	0.593053	0.129746	0.485701	0.35141					Ubiquitin-conjugating enzyme E2E 1 (UBC4/5 homolog, yeast)	ligase activity	ubiquitin cycle
MCM2	4171	NM_004526	33356546		1.37902	1.32492	0.776646	0.333265	1.1602	0.526474	0.248866		0.463645	0.405911	-0.364671	0.462464	0.168295	0.601691	0.276833					MCM2 minichromosome maintenance deficient 2, mitotin (S. cerevisiae)	ATP binding	DNA replication	chromatin	1	1
SND1	27044	NM_014390	77404396		1.23128	1.27633	0.975459	0.162275	1.16102	0.529842	0.112173		0.300164	0.352001	-0.0358469	0.210561	0.205439	0.713456	0.0959801					Staphylococcal nuclease domain containing 1	nuclease activity	regulation of transcription, DNA-dependent	nucleus							resistant
DUSP14	11072	NM_007026	148596940		1.04449	1.05668	1.38472	0.193007	1.16196	0.53367	0.142008		0.0628005	0.0795426	0.469592	0.23018	0.203978	0.70906	0.112113					Dual specificity phosphatase 14	hydrolase activity	protein amino acid dephosphorylation
USP17	391627	NM_001105662	157785652		0.849329	1.06083	1.57744	0.374558	1.16253	0.535986	0.267564		-0.235605	0.0851932	0.657585	0.452462	0.169058	0.603987	0.272235
HRMT1L1	3275	NM_001535	4504494		1.17389	1.21822	1.09563	0.0620701	1.16258	0.536185	0.0202424		0.231302	0.284771	0.131765	0.0776506	0.215946	0.74507	0.0109502					HMT1 hnRNP methyltransferase-like 1 (S. cerevisiae)	S-adenosylmethionine-dependent methyltransferase activity	protein amino acid methylation	nucleus											4
TP53RK	112858	NM_033550	41327714		1.22407	0.9737	1.29235	0.167771	1.16337	0.539402	0.115142		0.29168	-0.0384513	0.369995	0.216775	0.207742	0.720383	0.098966					TP53 regulating kinase	ATP binding	protein amino acid phosphorylation	nucleus									resistance to DSB
TP53	7157	NM_000546	120407067		1.38143	1.03923	1.07564	0.187942	1.16543	0.547801	0.132921		0.466162	0.0555205	0.105189	0.224126	0.208957	0.724041	0.103588					Tumor protein p53 (Li-Fraumeni syndrome)	ATP binding	DNA damage response, signal transduction resulting in induction of apoptosis	mitochondrion	1	0
ELP3	55140	NM_018091	142349152		1.0427	1.21741	1.23996	0.107969	1.16669	0.552918	0.0501486		0.060323	0.283817	0.31029	0.137316	0.218144	0.751682	0.0349518					Elongation protein 3 homolog (S. cerevisiae)	N-acetyltransferase activity	ATP synthesis coupled proton transport	proton-transporting two-sector ATPase complex									decreased HR
MYCBP2	23077	NM_015057	126116564		1.4439	0.939122	1.12187	0.25557	1.1683	0.559459	0.188022		0.529967	-0.0906151	0.165902	0.31184	0.201751	0.702359	0.170411					MYC binding protein 2	ubiquitin-protein ligase activity	protein ubiquitination	ubiquitin ligase complex
OGG1	4968	NM_016827	8670537		1.65672	1.021	0.83206	0.432032	1.16993	0.566112	0.284764		0.728333	0.0299856	-0.265241	0.510235	0.164359	0.58985	0.29736
SMC1L1	8243	NM_006306	30581134		1.02826	1.51338	0.968176	0.298944	1.16994	0.566162	0.216553		0.0402088	0.597778	-0.0466588	0.349697	0.197109	0.688392	0.196947					SMC1 structural maintenance of chromosomes 1-like 1 (yeast)	ATP binding	DNA damage response, signal transduction	chromosome	3	1	UV/IR									13
MK-STYX	51657	NM_016086	32481212		1.42936	0.903509	1.17984	0.263039	1.1709	0.570079	0.190518		0.515368	-0.146388	0.238589	0.332349	0.202523	0.704681	0.182097					Dual specificity phosphatase 24 (putative)	hydrolase activity	intracellular signaling cascade
KIAA1596	57697	NM_020937	74959746		1.59541	0.776538	1.14262	0.410203	1.17152	0.57261	0.273961		0.673931	-0.364872	0.192345	0.51986	0.167135	0.5982	0.29795					KIAA1596	ATP binding	DNA metabolism										sensitivity to DSB
DUSP8	1850	NM_004420	153281157		1.14982	1.03269	1.33395	0.151867	1.17215	0.575178	0.0892401		0.201404	0.0464108	0.415708	0.185441	0.221174	0.760802	0.0661557					Dual specificity phosphatase 8	MAP kinase phosphatase activity	inactivation of MAPK	cytoplasm
FBXL13	222235	NM_001111038	161333853		1.85361	0.61482	1.0488	0.628575	1.17241	0.576222	0.34164		0.890335	-0.701764	0.0687464	0.796186	0.0857724	0.353389	0.418258					F-box and leucine-rich repeat protein 13		ubiquitin cycle
DKC1	1736	NM_001363	15011921		1.33476	0.955783	1.22875	0.195523	1.1731	0.579023	0.131324		0.416586	-0.0652445	0.297187	0.250923	0.216176	0.745762	0.117545					Dyskeratosis congenita 1, dyskerin	RNA binding	cell proliferation	chromosome, telomeric region							resistant
ERCC2	2068	NM_000400	40068510		0.826341	1.75269	0.944171	0.504268	1.1744	0.584333	0.306332		-0.275191	0.809573	-0.0828802	0.578816	0.150501	0.548151	0.329645					Excision repair cross-complementing rodent repair deficiency, complementation group 2 (xeroderma pigmentosum D)	5' to 3' DNA helicase activity	induction of apoptosis	nucleus
ANAPC10	10393	NM_014885	150170705		1.18771	0.897479	1.43928	0.271132	1.17482	0.586054	0.191837		0.248182	-0.15605	0.525351	0.342669	0.205828	0.714625	0.185115					Anaphase promoting complex subunit 10	protein binding	G2/M transition of mitotic cell cycle	anaphase-promoting complex						sensitive
TRRAP	8295	NM_003496	4507690		1.35636	0.939122	1.23491	0.214603	1.1768	0.594096	0.144485		0.439738	-0.0906151	0.304411	0.27557	0.217845	0.750784	0.133231					Transformation/transcription domain-associated protein	phosphotransferase activity, alcohol group as acceptor	chromatin modification	PCAF complex
NOSIP	51070	NM_015953	34147607		1.01448	1.07456	1.44456	0.232912	1.17787	0.598449	0.158861		0.0207337	0.103748	0.530635	0.273594	0.218372	0.75237	0.131484					Nitric oxide synthase interacting protein				1
SRC	6714	NM_005417	38202215		1.25276	1.08947	1.19378	0.0826855	1.17867	0.601718	0.0228336		0.325105	0.123626	0.255542	0.102335	0.234758	0.801673	0.0132552					V-src sarcoma (Schmidt-Ruppin A-2) viral oncogene homolog (avian)	ATP binding	protein amino acid phosphorylation
RUVBL2	10856	NM_006666	5730022		0.723699	1.93387	0.878904	0.658475	1.17882	0.602342	0.342979		-0.466538	0.951487	-0.186222	0.750972	0.0995756	0.394921	0.40294					RuvB-like 2 (E. coli)	ATP binding	DNA recombination	TIP60 histone acetyltransferase complex	1								decreased HR			5
RIPK2	8767	NM_003821	93141034		1.32003	1.02899	1.18853	0.145744	1.17919	0.603818	0.0763865		0.400572	0.0412346	0.249178	0.180409	0.230328	0.788346	0.0573108					Receptor-interacting serine-threonine kinase 2	ATP binding	inflammatory response	intracellular						sensitive
POLN	353497	NM_181808	112420957		1.68424	0.665532	1.18854	0.509416	1.17944	0.604846	0.303253		0.7521	-0.58742	0.249188	0.676652	0.137956	0.510404	0.361532					Polymerase (DNA directed) nu	DNA binding	DNA replication												4
MDM2	4193	NM_006879	46488908		1.35087	0.891134	1.3016	0.252412	1.1812	0.612035	0.170664		0.433891	-0.166286	0.380288	0.332121	0.215964	0.745125	0.170289					Mdm2, transformed 3T3 cell double minute 2, p53 binding protein (mouse)	ligase activity	negative regulation of cell proliferation	nucleolus						sensitive
STAMBP	10617	NM_201647	42519911		1.04201	1.66726	0.837027	0.43248	1.1821	0.615685	0.272486		0.0593704	0.737477	-0.256654	0.507936	0.180065	0.637106	0.282471					STAM binding protein		JAK-STAT cascade	nucleus											2
UCK1	83549	NM_031432	13899252		1.35206	1.0365	1.16101	0.158946	1.18319	0.620132	0.0857485		0.435159	0.0517161	0.215385	0.192404	0.234087	0.799654	0.0635959					Uridine-cytidine kinase 1	ATP binding	biosynthesis										decreased HR
USP35	57558	NM_020798	148746182		1.38248	1.115	1.06286	0.171479	1.18678	0.63475	0.0945209		0.467263	0.15704	0.0879465	0.202029	0.237416	0.809672	0.0684226					Ubiquitin specific protease 35	cysteine-type endopeptidase activity	ubiquitin cycle
NAT8	9027	NM_003960	117190516		1.41866	0.907002	1.23559	0.259253	1.18708	0.635986	0.169456		0.504524	-0.140823	0.3052	0.330439	0.222967	0.766196	0.163535					N-acetyltransferase 8 (camello like)	N-acetyltransferase activity	response to drug
FLJ10761	55224	NM_018208	8922649		1.33266	1.1317	1.09999	0.126179	1.18812	0.640208	0.0506651		0.414312	0.178489	0.137497	0.149399	0.243433	0.827776	0.0316711					Ethanolamine kinase 2	choline kinase activity	biological process unknown	cellular component unknown
TNRC11	9968	NM_005120	110347428		1.39454	0.846785	1.32403	0.297986	1.18845	0.641567	0.195165		0.479788	-0.239933	0.404941	0.395698	0.214932	0.742018	0.205347					Mediator of RNA polymerase II transcription, subunit 12 homolog (yeast)	ATP binding	DNA topological change	mediator complex
DUSP11	8446	NM_003584	4503414		1.28368	1.15384	1.13249	0.081825	1.19001	0.647892	0.0175191		0.360287	0.206449	0.1795	0.0975333	0.248745	0.843759	0.00923775					Dual specificity phosphatase 11 (RNA/RNP complex 1-interacting)	RNA binding	RNA processing	nucleus
REV3L	5980	NM_002912	153792011		0.985266	1.17842	1.41837	0.216973	1.19402	0.664245	0.128588		-0.0214141	0.236857	0.504235	0.262838	0.239892	0.817123	0.108511					REV3-like, catalytic subunit of DNA polymerase zeta (yeast)	3'-5' exonuclease activity	DNA repair	nucleus						resistant
CDC2L2	728642	NM_033529	148763344		1.17604	1.01533	1.39112	0.188547	1.19416	0.664828	0.103573		0.23394	0.0219494	0.476242	0.227315	0.244044	0.829615	0.0819768					Cell division cycle 2-like 2 (PITSLRE proteins)	ATP binding	apoptosis	nucleus													2
MGC16169	93627	NM_033115	34147455		1.48588	0.92325	1.17365	0.281882	1.19426	0.665226	0.178214		0.57132	-0.115207	0.231002	0.343268	0.229038	0.784464	0.166056					Hypothetical protein MGC16169	ATP binding	protein amino acid phosphorylation
RUVBL1	8607	NM_003707	4506752		0.734201	1.90829	0.941641	0.626623	1.19471	0.667063	0.323034		-0.445753	0.932283	-0.0867506	0.714877	0.13326	0.496274	0.371908					RuvB-like 1 (E. coli)	ATP binding	DNA recombination	TIP60 histone acetyltransferase complex									decreased HR
FBXL20	84961	NM_032875	14249619		1.1982	1.15094	1.23578	0.042512	1.19497	0.668123	0.0056807		0.260868	0.20281	0.30542	0.0514527	0.256366	0.866691	0.00299043					F-box and leucine-rich repeat protein 20		ubiquitin cycle
MAPKAPK2	9261	NM_004759	32481207		1.38125	1.23449	0.970102	0.20836	1.19528	0.669383	0.120026		0.465974	0.303917	-0.0437914	0.260456	0.242033	0.823565	0.105506					Mitogen-activated protein kinase-activated protein kinase 2	ATP binding	MAPKKK cascade	nucleus						sensitive/resistant
USP26	83844	NM_031907	13994267		1.19086	1.24126	1.16295	0.0396898	1.19836	0.681921	0.00493691		0.252003	0.31181	0.217794	0.0475849	0.260536	0.879237	0.00261483					Ubiquitin specific protease 26	cysteine-type endopeptidase activity	ubiquitin cycle
PR48	28227	NM_199326	41349490		1.51257	1.1315	0.952293	0.286133	1.19878	0.683654	0.176537		0.596998	0.178232	-0.0705231	0.337349	0.234902	0.802107	0.158148					Protein phosphatase 2 (formerly 2A), regulatory subunit B'', beta	calcium ion binding	DNA replication initiation	nucleus
SLFN5	342615	XM_940936	113427362		1.06701	1.18694	1.34417	0.138998	1.19938	0.686066	0.0543653		0.0935786	0.247252	0.426719	0.166737	0.25585	0.865137	0.036933
PIM3	415116	NM_001001852	52138581		1.25486	1.08846	1.25735	0.0967986	1.20023	0.689521	0.0217394		0.32753	0.12229	0.330388	0.119329	0.260069	0.877833	0.0134464					Pim-3 oncogene	ATP binding	protein amino acid phosphorylation
STK32A	202374	NM_145001	163644281		1.03077	1.4222	1.14904	0.200755	1.20067	0.69133	0.10852		0.0437271	0.508122	0.200426	0.236253	0.250758	0.849817	0.0840295					Serine/threonine kinase 32A	ATP binding	protein amino acid phosphorylation
ARL4D	379	NM_001661	81394745		1.14897	1.11759	1.33653	0.11839	1.20103	0.69279	0.0362502		0.200336	0.160392	0.418489	0.138925	0.259739	0.876839	0.0212422					ADP-ribosylation factor 4-like	GTP binding	protein secretion	nucleus
PPP6C	5537	NM_002721	20127429		1.07578	1.21802	1.31141	0.118658	1.20174	0.69569	0.0360793		0.105385	0.28454	0.391124	0.144397	0.26035	0.878678	0.0236037					Protein phosphatase 6, catalytic subunit	hydrolase activity	G1/S transition of mitotic cell cycle
BRIP1	83990	NM_032043	14042977		1.05244	1.00002	1.55553	0.306713	1.20266	0.699453	0.186249		0.0737341	3.38186e-05	0.637406	0.348664	0.237058	0.808594	0.162867					BRCA1 interacting protein C-terminal helicase 1	ATP binding	nucleobase, nucleoside, nucleotide and nucleic acid metabolism	nucleus						resistant		Medium	resistance to DSB		3
WHSC1L1	54904	NM_017778	13699812		1.53923	0.940276	1.12951	0.306169	1.20301	0.700845	0.185565		0.622213	-0.088844	0.175691	0.359389	0.236353	0.806474	0.169274					Wolf-Hirschhorn syndrome candidate 1-like 1	DNA binding	cell differentiation	nucleus						sensitive, resistant
ADCK4	79934	NM_024876	21361994		1.0944	1.02578	1.49219	0.25182	1.20412	0.705396	0.146696		0.130143	0.0367177	0.577429	0.28901	0.248097	0.841808	0.119756					AarF domain containing kinase 4	kinase activity											resistance to DSB
FLJ10006	55677	NM_017969	24308176		1.70743	1.02148	0.888386	0.439524	1.20577	0.712094	0.252665		0.77183	0.0306612	-0.170741	0.496376	0.210583	0.728934	0.252381					Hypothetical protein FLJ10006		regulation of transcription, DNA-dependent	nucleus
APEX2	27301	NM_014481	18375506		1.41542	0.949434	1.25355	0.236584	1.20614	0.713594	0.133117		0.50123	-0.0748607	0.326021	0.295321	0.250797	0.849934	0.121835					APEX nuclease (apurinic/apyrimidinic endonuclease) 2	endonuclease activity	DNA repair										decreased HR
VRK2	7444	NM_006296	71164883		1.51952	1.03551	1.06616	0.271032	1.20706	0.717381	0.157956		0.60362	0.0503444	0.0924203	0.308007	0.248795	0.84391	0.130872					Vaccinia related kinase 2	ATP binding	protein amino acid phosphorylation	integral to membrane
DBR1	51163	NM_016216	56549112		1.48695	1.06514	1.07242	0.241456	1.20817	0.721872	0.135049		0.572352	0.0910373	0.100871	0.275092	0.254753	0.861838	0.106726					Debranching enzyme homolog 1 (S. cerevisiae)	hydrolase activity, acting on ester bonds	mRNA processing
NEK5	341676	NM_199289	83627720		1.47972	1.05124	1.0937	0.236087	1.20822	0.722082	0.130838		0.565328	0.0720868	0.129213	0.269798	0.255542	0.864213	0.1029															sensitive
NEK4	6787	NM_003157	148839315		1.50285	0.988447	1.13419	0.265129	1.20849	0.723206	0.152393		0.5877	-0.0167649	0.181661	0.308118	0.250865	0.850139	0.12952					NIMA (never in mitosis gene a)-related kinase 4	ATP binding	cell cycle	nucleus
RCL1	10171	NM_005772	157426876		0.965826	1.32828	1.33598	0.211522	1.21003	0.72946	0.109524		-0.0501651	0.409564	0.417898	0.267863	0.259099	0.874914	0.0995156					RNA terminal phosphate cyclase-like 1	RNA-3'-phosphate cyclase activity	biological process unknown	nucleolus						sensitive (2 siRNAs)
TXNL4	10907	NM_006701	20070233		1.56706	0.995421	1.06958	0.31085	1.21069	0.732141	0.181131		0.648064	-0.00662104	0.0970444	0.351895	0.246162	0.835989	0.157877					Thioredoxin-like 4A	RNA splicing factor activity, transesterification mechanism	cell cycle	spliceosome complex						sensitive	sensitive
NEK6	10783	NM_014397	34147501		1.34691	1.17934	1.10659	0.123237	1.21095	0.733199	0.0348778		0.429654	0.23798	0.146124	0.144664	0.271253	0.911484	0.0208406					NIMA (never in mitosis gene a)-related kinase 6	ATP binding	positive regulation of I-kappaB kinase/NF-kappaB cascade	nucleus
ATP5B	506	NM_001686	50345985		0.980851	1.36636	1.28956	0.204049	1.21226	0.738528	0.101502		-0.0278943	0.450339	0.366875	0.255446	0.263107	0.886972	0.0893631					ATP synthase, H+ transporting, mitochondrial F1 complex, beta polypeptide	ATP binding	ATP synthesis coupled proton transport	mitochondrion
UBE1L	7318	NM_003335	38045947		1.20414	1.13382	1.30606	0.0866014	1.21467	0.748377	0.0121097		0.268007	0.181191	0.385221	0.102391	0.27814	0.932206	0.00635867					Ubiquitin-activating enzyme E1-like	ATP binding	ubiquitin cycle
MSH2	4436	NM_000251	4557760		1.54603	0.938591	1.15977	0.307436	1.2148	0.748882	0.175145		0.62857	-0.0914316	0.213842	0.361385	0.250327	0.848518	0.159991					MutS homolog 2, colon cancer, nonpolyposis type 1 (E. coli)	ATP binding	cell cycle	nucleus	1	0						Medium
ELAC2	60528	NM_018127	145553958		1.13736	1.23803	1.27132	0.0697462	1.21557	0.752031	0.00670269		0.185693	0.308042	0.346332	0.0839048	0.280022	0.937871	0.00356866					ElaC homolog 2 (E. coli)	catalytic activity	tRNA processing	nucleus
HDAC11	79885	NM_024827	13376227		1.64376	0.894612	1.11039	0.385633	1.21626	0.754825	0.218058		0.717004	-0.160665	0.151072	0.444928	0.235804	0.80482	0.211399					Histone deacetylase 11	histone deacetylase activity	chromatin modification	histone deacetylase complex									resistance to DSB
BLM	641	NM_000057	105990533		1.10708	1.07778	1.4648	0.215485	1.21655	0.756028	0.107379		0.146756	0.108067	0.550701	0.245151	0.268508	0.903224	0.0799502					Bloom syndrome	ATP binding	DNA recombination	nucleus									resistance to DSB			6
USP7	7874	NM_003470	150378532		1.76864	0.911469	0.97384	0.477899	1.21798	0.76185	0.257336		0.822637	-0.133734	-0.0382428	0.526763	0.216887	0.7479	0.258339					Ubiquitin specific protease 7 (herpes virus-associated)	cysteine-type endopeptidase activity	ubiquitin cycle	nucleus												5
MTA2	9219	NM_004739	14141169		1.61601	0.930686	1.1082	0.355681	1.2183	0.763144	0.20043		0.692438	-0.103634	0.14822	0.406885	0.245674	0.834521	0.186453					Metastasis associated 1 family, member 2	transcription factor activity	chromatin assembly or disassembly	histone deacetylase complex
SMARCAD1	56916	NM_020159	141802206		0.990001	1.58465	1.08179	0.320129	1.21881	0.765227	0.17937		-0.0144987	0.664161	0.113415	0.360616	0.254359	0.860652	0.15672					SWI/SNF-related, matrix-associated actin-dependent regulator of chromatin, subfamily a, containing DEAD/H box 1	ATP binding	chromatin modification	nuclear matrix	2
SENP6	26054	NM_001100409	156105702		1.09356	1.63231	0.930616	0.367238	1.21883	0.765295	0.2062		0.129027	0.706916	-0.103742	0.417394	0.244067	0.829683	0.192642					SUMO1/sentrin specific protease 6	cysteine-type peptidase activity	proteolysis and peptidolysis												4
ERCC4	2072	NM_005236	4885216		1.03185	1.68334	0.942523	0.404396	1.21924	0.766966	0.224566		0.0452371	0.751324	-0.0854001	0.450136	0.237054	0.808581	0.212707					Excision repair cross-complementing rodent repair deficiency, complementation group 4	DNA binding	nucleotide-excision repair	nucleus											4
LYK5	92335	NM_001003786	51242959		1.24031	1.34206	1.07668	0.133888	1.21968	0.76878	0.0385959		0.310698	0.424452	0.106588	0.161058	0.280579	0.939546	0.0259872					Protein kinase LYK5	ATP binding	protein amino acid phosphorylation
ANKK1	255239	NM_178510	30425443		1.18174	1.06666	1.41196	0.175822	1.22012	0.770562	0.0721251		0.240907	0.0931039	0.497703	0.204732	0.277238	0.929493	0.0510181					Ankyrin repeat and kinase domain containing 1	ATP binding	protein amino acid phosphorylation							resistant
HDAC5	10014	NM_005474	62750346		1.45962	0.763643	1.43986	0.396241	1.22104	0.774307	0.219012		0.545592	-0.38903	0.525926	0.534018	0.227496	0.779824	0.252679					Histone deacetylase 5	histone deacetylase activity	B cell differentiation	cytoplasm
NCOA3	8202	NM_006534	32307123		1.34201	0.781257	1.53989	0.393517	1.22105	0.774364	0.21766		0.424395	-0.356131	0.622832	0.517521	0.230365	0.788457	0.244615					Nuclear receptor coactivator 3	acyltransferase activity	regulation of transcription, DNA-dependent	nucleus				sensitive					decreased HR
PRPF19	27339	NM_014502	34222313		1.72402	1.03488	0.908579	0.438901	1.22249	0.78022	0.237416		0.785775	0.0494605	-0.138316	0.488426	0.232307	0.794298	0.232127					PRP19/PSO4 pre-mRNA processing factor 19 homolog (S. cerevisiae)	DNA binding	DNA repair	nucleus											4
ZBED1	9189	NM_004729	57165426		1.85838	0.795706	1.01759	0.56057	1.22389	0.785926	0.281284		0.894045	-0.329694	0.0251607	0.629605	0.196504	0.686571	0.305277					Zinc finger, BED domain containing 1	oxidoreductase activity	metabolism
BRD4	23476	NM_014299	112789560		1.09833	1.19397	1.38056	0.143535	1.22429	0.787531	0.0436322		0.135313	0.255768	0.465251	0.166959	0.285444	0.954183	0.0275218					Bromodomain containing 4			nucleus						resistant
DMC1	11144	NM_007068	23238218		1.18005	1.17636	1.31836	0.0809356	1.22492	0.790131	0.00803949		0.238852	0.234334	0.398741	0.0936432	0.290643	0.969826	0.00391766					DMC1 dosage suppressor of mck1 homolog, meiosis-specific homologous recombination (yeast)	ATP binding	DNA repair	condensed nuclear chromosome								Medium	resistance to DSB
TOP1	7150	NM_003286	19913404		1.72038	0.889511	1.06848	0.437292	1.22612	0.795011	0.233575		0.782726	-0.168916	0.0955581	0.491218	0.236456	0.806784	0.230062					Topoisomerase (DNA) I	DNA topoisomerase type I activity	DNA topological change							validated sensitive (2 shRNAs)
ZDHHC1	29800	NM_013304	24307962		1.56602	1.04181	1.07565	0.29337	1.22783	0.801948	0.154579		0.6471	0.0590942	0.105208	0.326987	0.270467	0.90912	0.127628					Zinc finger, DHHC domain containing 1	DNA binding	biological process unknown	integral to membrane
MRE11A	4361	NM_005591	56550105		1.54396	1.07102	1.07271	0.272561	1.22923	0.807673	0.139488		0.626632	0.0989908	0.101264	0.30398	0.275629	0.924651	0.111442					MRE11 meiotic recombination 11 homolog A (S. cerevisiae)	3'-5' exonuclease activity	double-strand break repair via nonhomologous end-joining	nucleoplasm	1	0							resistance to DSB			10
MCM4	4173	NM_005914	33469918		1.13451	1.81431	0.741663	0.542682	1.23016	0.811462	0.270515		0.182073	0.85942	-0.431165	0.645558	0.203443	0.707449	0.30418					MCM4 minichromosome maintenance deficient 4 (S. cerevisiae)	ATP binding	DNA replication	nucleus
CDC2	983	NM_001786	16306490		1.00637	1.2018	1.48363	0.239929	1.2306	0.81325	0.115158		0.00916533	0.265193	0.569132	0.280325	0.281164	0.941305	0.0945692					Cell division cycle 2, G1 to S and G2 to M	ATP binding	cytokinesis	nucleus
SMARCA4	6597	NM_003072	21071055		1.07059	1.52444	1.09689	0.254779	1.23064	0.81341	0.125905		0.0984042	0.60828	0.133418	0.284808	0.280034	0.937906	0.0978092					SWI/SNF related, matrix associated, actin dependent regulator of chromatin, subfamily a, member 4	ATP binding	regulation of transcription from RNA polymerase II promoter	nucleoplasm	2					resistant
UBR2	23304	NM_015255	27597060		1.61953	1.1412	0.934125	0.351535	1.23162	0.817396	0.186392		0.695576	0.19055	-0.0983117	0.401819	0.262605	0.885462	0.171884					Ubiquitin protein ligase E3 component n-recognin 2	ligase activity	protein ubiquitination	ubiquitin ligase complex
FLT1	2321	NM_002019	156104875		1.57261	1.08305	1.04153	0.295364	1.23239	0.820556	0.152053		0.653158	0.115099	0.0586986	0.328144	0.275652	0.924721	0.125071					Fms-related tyrosine kinase 1 (vascular endothelial growth factor/vascular permeability factor receptor)	ATP binding	angiogenesis	extracellular space									resistance to DSB
STK17B	9262	NM_004226	31543661		1.10466	1.67923	0.915027	0.397929	1.23297	0.822913	0.209465		0.143609	0.747797	-0.128114	0.448348	0.25443	0.860867	0.199052					Serine/threonine kinase 17b (apoptosis-inducing)	ATP binding	apoptosis	nucleus									resistance to DSB
USP25	29761	NM_013396	50312665		1.3623	1.28788	1.0489	0.163743	1.23303	0.823131	0.0546473		0.44604	0.365004	0.0688748	0.198542	0.293306	0.97784	0.0415566					Ubiquitin specific protease 25	cysteine-type endopeptidase activity	proteolysis and peptidolysis							resistant
NEK1	4750	NM_012224	41872672		1.84823	1.14052	0.717283	0.571405	1.23534	0.832575	0.275732		0.886144	0.189694	-0.479386	0.682811	0.198817	0.693531	0.316566														sensitive	sensitive
ELL	8178	NM_006532	5729811		1.0609	1.26382	1.38516	0.163832	1.23662	0.83778	0.0528145		0.0852821	0.337786	0.47005	0.19549	0.297706	0.991079	0.0384865					Elongation factor RNA polymerase II	positive transcription elongation factor activity	RNA elongation from RNA polymerase II promoter	nucleus	1					validated sensitive			decreased HR
MGMT	4255	NM_002412	4505176		1.61723	0.988729	1.11015	0.333386	1.2387	0.846251	0.170145		0.693521	-0.0163523	0.150756	0.371133	0.275975	0.925692	0.147731					O-6-methylguanine-DNA methyltransferase	DNA binding	DNA ligation	nucleus
HINT1	3094	NM_005340	156616269		1.38428	1.11099	1.22289	0.13739	1.23939	0.849034	0.0325169		0.469134	0.151844	0.290293	0.159073	0.303757	1.00929	0.0196524					Histidine triad nucleotide binding protein 1	hydrolase activity	signal transduction	cytoskeleton
URKL1	54963	NM_017859	57863311		1.39722	1.07394	1.25484	0.162021	1.242	0.859686	0.0487744		0.482559	0.102916	0.327502	0.19088	0.304326	1.011	0.0341223					Uridine-cytidine kinase 1-like 1	ATP binding	biosynthesis							resistant
BMP2K	55589	NM_017593	38787903		1.33925	1.05157	1.33968	0.166215	1.2435	0.865803	0.0511255		0.421429	0.0725499	0.421887	0.201558	0.305289	1.01389	0.0393033					BMP2 inducible kinase	ATP binding	protein amino acid phosphorylation	nucleus
MAST3	23031	NM_015016	150170728		1.40646	0.986358	1.3419	0.226224	1.24491	0.871521	0.0949055		0.492068	-0.0198173	0.424277	0.278041	0.298843	0.994499	0.0843267					Microtubule associated serine/threonine kinase 3	ATP binding	protein amino acid phosphorylation
HIPK1	204851	NM_152696	38201637		1.34444	1.35594	1.03642	0.181248	1.2456	0.874336	0.0611791		0.427001	0.439293	0.051602	0.220371	0.305965	1.01593	0.0491043					Homeodomain interacting protein kinase 1	ATP binding	protein amino acid phosphorylation	nucleus									resistance to DSB
SIRT7	51547	NM_016538	7706711		0.849032	1.6983	1.19058	0.427335	1.24597	0.875851	0.212654		-0.23611	0.764091	0.251659	0.500151	0.25988	0.877264	0.216525					Sirtuin (silent mating type information regulation 2 homolog) 7 (S. cerevisiae)	DNA binding	chromatin silencing	chromatin silencing complex									sensitivity to DSB
SIAH1	6477	NM_003031	63148617		1.35651	1.11432	1.26883	0.122622	1.24655	0.878235	0.0210735		0.439903	0.156166	0.343495	0.144276	0.313188	1.03766	0.0126483					Seven in absentia homolog 1 (Drosophila)	ligase activity	apoptosis	cytoplasm											4
MYST3	7994	NM_006766	150378492		1.65448	0.974219	1.11248	0.359545	1.24706	0.880295	0.178075		0.726378	-0.0376824	0.153781	0.397558	0.280825	0.940287	0.157747					MYST histone acetyltransferase (monocytic leukemia) 3	DNA binding	DNA packaging	nucleosome	2				resistant w/ overexpression				resistance to DSB
RP6-213H19.1	51765	NM_001042452	109633025		1.61323	0.995421	1.13356	0.324257	1.2474	0.881689	0.157857		0.689952	-0.00662104	0.180855	0.360449	0.288062	0.962061	0.134809
ARL4A	10124	NM_212460	81295810		1.02834	1.19982	1.51929	0.249163	1.24915	0.888808	0.108331		0.0403207	0.262816	0.603396	0.283594	0.302178	1.00453	0.0858504					ADP-ribosylation factor-like 4A	GTP binding	small GTPase mediated signal transduction	nucleus									resistance to DSB
NEK3	4752	NM_152720	23510392		1.71627	0.908922	1.12595	0.417809	1.25038	0.893818	0.204758		0.779275	-0.137772	0.171142	0.466588	0.270882	0.910367	0.195404					NIMA (never in mitosis gene a)-related kinase 3	ATP binding	cell cycle	nucleus
DUSP10	11221	NM_144729	21536332		1.53517	1.24467	0.971322	0.281966	1.25039	0.893845	0.129437		0.618396	0.315763	-0.0419779	0.33057	0.297394	0.990139	0.113878					Dual specificity phosphatase 10	MAP kinase phosphatase activity	JNK cascade	cytoplasm
MSRB	22921	NM_012228	117606352		1.59494	0.9737	1.18466	0.315907	1.2511	0.896757	0.150059		0.673506	-0.0384513	0.244473	0.358469	0.293176	0.977448	0.130793					Methionine sulfoxide reductase B2	oxidoreductase activity	protein repair	mitochondrion
USP51	158880	NM_201286	69885216		1.46214	1.09789	1.19389	0.18879	1.2513	0.897586	0.0636955		0.548077	0.134727	0.255674	0.212519	0.312826	1.03657	0.0426584					Ubiquitin specific protease 51	cysteine-type endopeptidase activity	ubiquitin cycle							sensitive
FBXO7	25793	NM_001033024	74229028		1.29996	1.14167	1.31343	0.0955133	1.25169	0.899148	0.00819632		0.378464	0.191151	0.393344	0.112687	0.320986	1.06113	0.0044629					F-box protein 7	ubiquitin-protein ligase activity	ubiquitin cycle	ubiquitin ligase complex
PLK1	5347	NM_005030	34147632		1.01193	1.90854	0.83938	0.57399	1.25329	0.905656	0.263107		0.0171164	0.932471	-0.252603	0.621158	0.232328	0.794363	0.276673					Polo-like kinase 1 (Drosophila)	ATP binding	cell proliferation	nucleus									sensitivity to DSB		4
NME1	4830	NM_000269	38045911		1.3049	0.933004	1.52579	0.299583	1.25457	0.910871	0.13755		0.383939	-0.100044	0.609561	0.362557	0.297819	0.991418	0.130206					Non-metastatic cells 1, protein (NM23A) expressed in	ATP binding	CTP biosynthesis	nucleus						sensitive					2
BRCA1	672	NM_007298	63252875		1.20392	1.04425	1.51799	0.241026	1.25539	0.914212	0.0985831		0.267735	0.0624719	0.602162	0.272409	0.31079	1.03045	0.0757896					Breast cancer 1, early onset	DNA binding	DNA damage response, signal transduction by p53 class mediator resulting in transcription of p21 class mediator	extracellular space	5	2	UV/IR			validated sensitive, resistant	resistant (2 shRNAs)		decreased HR
USP2	9099	NM_171997	28565284		1.39511	1.00791	1.36833	0.216236	1.25712	0.92126	0.0801974		0.480379	0.0113647	0.452417	0.263086	0.31472	1.04227	0.0690703					Ubiquitin specific protease 2	cysteine-type endopeptidase activity	ubiquitin cycle							resistant
EYA2	2139	NM_172110	26667229		2.09172	0.729735	0.950513	0.730993	1.25732	0.9221	0.302665		1.06469	-0.454555	-0.0732219	0.790397	0.178971	0.633815	0.351714					Eyes absent homolog 2 (Drosophila)	catalytic activity	development	nucleus									sensitivity to DSB
UBE4B	10277	NM_006048	157739865		1.11068	1.88076	0.800051	0.556392	1.26383	0.948606	0.24968		0.151446	0.911314	-0.321836	0.6221	0.246975	0.838432	0.266749					Ubiquitination factor E4B (UFD2 homolog, yeast)
SMARCA5	8467	NM_003601	21071057		1.04932	1.68408	1.06181	0.362928	1.26507	0.953667	0.166191		0.0694554	0.751964	0.0865305	0.389211	0.30265	1.00595	0.140554					SWI/SNF related, matrix associated, actin dependent regulator of chromatin, subfamily a, member 5	ATP binding	chromatin remodeling	ACF complex												6
KIAA0625	23064	NM_015046	113722132		1.11798	1.69767	0.979887	0.380858	1.26518	0.954102	0.175428		0.160897	0.763555	-0.0293132	0.413928	0.29838	0.993106	0.15466					Amyotrophic lateral sclerosis 4	ATP binding	cell death	nucleus
RNF2	6045	NM_007212	54792140		1.38449	1.20663	1.20747	0.102449	1.2662	0.958249	0.00831753		0.469359	0.270979	0.27199	0.114244	0.337443	1.11064	0.00369312					Ring finger protein 2	DNA binding	protein ubiquitination	nucleus
DCPS	28960	NM_014026	37537717		1.3432	1.21123	1.24556	0.0684697	1.26666	0.960151	0.00187457		0.425677	0.276478	0.31679	0.0771815	0.339648	1.11728	0.000910278					Decapping enzyme, scavenger	hydrolase activity	mRNA catabolism, nonsense-mediated decay	nucleus
ANKIB1	54467	NM_019004	148596952		1.10734	1.34317	1.35284	0.139033	1.26778	0.964694	0.0242012		0.147093	0.425637	0.435989	0.163888	0.33624	1.10702	0.0157341					Ankyrin repeat and IBR domain containing 1	enzyme binding	protein ubiquitination	ubiquitin ligase complex						sensitive
CTDP1	9150	NM_048368	67188549		1.14223	1.37067	1.29961	0.116904	1.27084	0.977141	0.0128086		0.191856	0.454877	0.378077	0.135251	0.341603	1.12316	0.0070433					CTD (carboxy-terminal domain, RNA polymerase II, polypeptide A) phosphatase, subunit 1	DNA-directed RNA polymerase activity	protein amino acid dephosphorylation	nucleus
GSK3B	2932	NM_002093	21361339		2.44694	0.626258	0.742084	1.01938	1.27176	0.980903	0.34513		1.29098	-0.675171	-0.430346	1.0715	0.0618195	0.281316	0.452086					Glycogen synthase kinase 3 beta	ATP binding	Wnt receptor signaling pathway										resistance to DSB
CKN1	1161	NM_001007234	55956772		1.03914	1.58733	1.18911	0.283312	1.27186	0.981315	0.115714		0.0553855	0.666606	0.249882	0.312271	0.323958	1.07007	0.0911334					Excision repair cross-complementing rodent repair deficiency, complementation group 8	RNA polymerase II transcription factor activity	DNA repair	nucleus
SMG1	23049	NM_015092	62243657		1.13672	1.64571	1.03474	0.327302	1.27239	0.983479	0.14146		0.184874	0.718712	0.0492731	0.353911	0.31762	1.051	0.115229									1	0
FLJ10260	55106	NM_018042	157388954		1.16596	1.39764	1.25666	0.116743	1.27342	0.987682	0.0122934		0.221524	0.482993	0.3296	0.131387	0.344706	1.1325	0.00600871					Hypothetical protein FLJ10260
PPIE	10450	NM_203456	45439315		1.5935	0.908891	1.3216	0.344708	1.27466	0.992727	0.149606		0.672197	-0.137821	0.402282	0.412451	0.312219	1.03475	0.14599					Peptidylprolyl isomerase E (cyclophilin E)	RNA binding	protein folding	nucleus
PRODH2	58510	NM_021232	10864042		1.37498	1.1581	1.29351	0.109548	1.27553	0.996257	0.00933886		0.459406	0.211763	0.371288	0.125525	0.347486	1.14086	0.00477654					Proline dehydrogenase (oxidase) 2	oxidoreductase activity	glutamate biosynthesis		1										2
FLJ31952	146857	NM_144682	142357995		1.18847	1.41046	1.23075	0.11787	1.27656	1.00046	0.0122075		0.249107	0.496164	0.299542	0.130538	0.348271	1.14322	0.00559134					Hypothetical protein FLJ31952
USP40	55230	NM_018218	116063563		1.57594	1.22056	1.0573	0.265188	1.2846	1.03322	0.0969257		0.656217	0.287549	0.0803794	0.291669	0.341382	1.1225	0.0734604					Ubiquitin specific protease 40	cysteine-type endopeptidase activity	ubiquitin cycle
YPEL1	29799	NM_013313	40549458		2.13302	0.640073	1.0812	0.767007	1.28477	1.03388	0.29358		1.0929	-0.643691	0.112639	0.870697	0.187282	0.658822	0.359045					Yippee-like 1 (Drosophila)			nucleus
NARF	26502	NM_001083608	134284356		1.18755	0.722732	1.94796	0.618528	1.28608	1.03924	0.254211		0.247988	-0.468466	0.961963	0.715215	0.247162	0.838995	0.291274					Nuclear prelamin A recognition factor	electron transporter activity	electron transport	nuclear lamina	1										4
G22P1	2547	NM_001469	51093847		1.86696	0.988128	1.00872	0.501556	1.28794	1.04679	0.212897		0.900691	-0.01723	0.0125224	0.521586	0.298661	0.993953	0.199313					Thyroid autoantigen 70kDa (Ku antigen)	ATP binding	DNA ligation	membrane fraction
AURKB	9212	NM_004217	83776599		0.93774	1.37883	1.55543	0.318142	1.29067	1.05792	0.12456		-0.0927405	0.463446	0.637312	0.381346	0.336006	1.10632	0.119244					Aurora kinase B	ATP binding	cell cycle							sensitive							3
ENPP7	339221	NM_178543	31341740		1.03588	1.58001	1.25656	0.273678	1.29082	1.05854	0.098652		0.05086	0.659937	0.329484	0.304906	0.34676	1.13868	0.0779383					Ectonucleotide pyrophosphatase/phosphodiesterase 7	hydrolase activity	negative regulation of DNA replication	Golgi apparatus
PPIL2	23759	NM_148176	148271091		0.993928	0.987985	1.89773	0.523534	1.29321	1.0683	0.217672		-0.00878612	-0.0174391	0.924275	0.541218	0.29935	0.996025	0.206106																			4
CAMK4	814	NM_001744	27477118		1.20745	1.07848	1.59388	0.268203	1.29327	1.06852	0.0940495		0.27196	0.108998	0.67254	0.29	0.351166	1.15194	0.0690385					Calcium/calmodulin-dependent protein kinase IV	ATP binding	protein amino acid phosphorylation	nucleus
EXO1	9156	NM_003686	39995068		0.968092	1.88353	1.03737	0.509706	1.29633	1.08099	0.210408		-0.046784	0.913437	0.0529314	0.527958	0.306528	1.01762	0.196918					Exonuclease 1	5'-3' exonuclease activity	DNA recombination		1
FUK	197258	NM_145059	63175653		2.03476	1.0412	0.819006	0.647377	1.29832	1.08911	0.254841		1.02486	0.0582535	-0.288054	0.68044	0.265019	0.892727	0.27109					Fucokinase	ATP binding	metabolism	cytoplasm
FEM1A	55527	NM_018708	105554405		1.13888	1.36979	1.39408	0.140848	1.30092	1.09967	0.0175443		0.187622	0.453953	0.47931	0.161585	0.373628	1.21952	0.010425					Fem-1 homolog a (C.elegans)	receptor activity
TOP2A	7153	NM_001067	19913405		1.79373	0.764082	1.34626	0.51629	1.30136	1.10147	0.209613		0.842961	-0.3882	0.428958	0.626486	0.294573	0.981652	0.23732					Topoisomerase (DNA) II alpha 170kDa	ATP binding	DNA topological change	nucleus											3	10
DO	420	NM_021071	61835133		1.45547	1.02772	1.42313	0.238172	1.30211	1.10452	0.0717031		0.541483	0.0394528	0.509067	0.280958	0.363334	1.18855	0.0606216					Dombrock blood group	NAD(P)+-protein-arginine ADP-ribosyltransferase activity	arginine metabolism	membrane
NME2	4831	NM_001018139	66392226		1.40907	1.20523	1.29257	0.102265	1.30229	1.10526	0.0046376		0.494738	0.269306	0.370247	0.112921	0.378097	1.23297	0.00195044					Non-metastatic cells 2, protein (NM23B) expressed in	ATP binding	CTP biosynthesis	nucleus
SUMO2	6613	NM_001005849	54792070		1.03903	1.92943	0.939835	0.544972	1.30276	1.1072	0.219198		0.0552312	0.948177	-0.0895206	0.562009	0.304629	1.01191	0.210253					SMT3 suppressor of mif two 3 homolog 2 (yeast)		protein modification										resistance to DSB
NRBP	29959	NM_013392	50726964		1.22042	0.859877	1.83614	0.49366	1.30548	1.11826	0.198231		0.287378	-0.217798	0.876678	0.547776	0.315419	1.04438	0.198867					Nuclear receptor binding protein	ATP binding	protein amino acid phosphorylation	nucleus
SET7	80854	NM_030648	83035135		0.986116	1.84242	1.09033	0.467217	1.30629	1.12154	0.187009		-0.0201708	0.881599	0.124759	0.484252	0.328729	1.08443	0.167371					SET domain-containing protein 7	histone-lysine N-methyltransferase activity	chromatin modification	nucleus											4
PTK2	5747	NM_005607	27886592		1.7549	0.981074	1.1831	0.401367	1.30636	1.12183	0.15777		0.811387	-0.0275668	0.24257	0.428246	0.34213	1.12475	0.137144					PTK2 protein tyrosine kinase 2	ATP binding	integrin-mediated signaling pathway	cytoskeleton					resistant w/ overexpression
USP36	57602	NM_025090	122114650		1.28829	1.41847	1.21351	0.103717	1.30676	1.12346	0.00461568		0.365455	0.504332	0.27919	0.113591	0.382992	1.2477	0.00187132					Ubiquitin specific protease 36	cysteine-type endopeptidase activity	ubiquitin-dependent protein catabolism
TRIM63	84676	NM_032588	19924162		1.51408	1.34276	1.06714	0.22549	1.30799	1.1285	0.0617009		0.598442	0.425202	0.0937481	0.256447	0.372464	1.21602	0.0467024					Tripartite motif-containing 63	signal transducer activity	protein ubiquitination	cytoplasm
NME5	8382	NM_003551	37622352		1.24036	1.21883	1.46719	0.137595	1.30879	1.13175	0.0148004		0.310762	0.285494	0.553052	0.147722	0.383103	1.24803	0.00646614					Non-metastatic cells 5, protein expressed in (nucleoside-diphosphate kinase)	ATP binding	CTP biosynthesis	cellular component unknown
APTX	54840	NM_175071	28329426		1.04184	1.34534	1.54117	0.251589	1.30945	1.13443	0.076332		0.0591398	0.427972	0.624023	0.286812	0.370378	1.20974	0.0611192					Aprataxin	damaged DNA binding	DNA repair	nucleus
CRSP9	9443	NM_004270	155030186		1.71937	0.962841	1.25062	0.381854	1.31094	1.14051	0.145648		0.781877	-0.0546312	0.322642	0.418923	0.349963	1.14832	0.129299					Cofactor required for Sp1 transcriptional activation, subunit 9, 33kDa	receptor activity	positive regulation of transcription	nucleus
GTPBP4	23560	NM_012341	55953086		1.06043	1.03582	1.83835	0.456403	1.31153	1.14291	0.179173		0.0846507	0.0507684	0.878411	0.468365	0.337943	1.11215	0.156041					GTP binding protein 4	GTP binding	ribosome biogenesis	nucleus						sensitive
USP15	9958	NM_006313	14149626		1.57914	1.17205	1.18419	0.231606	1.31179	1.14398	0.0637432		0.659136	0.22904	0.243899	0.24414	0.377359	1.23075	0.0400594					Ubiquitin specific protease 15	cysteine-type endopeptidase activity	ubiquitin cycle
XYLB	9942	NM_005108	18860917		1.8163	1.04537	1.08525	0.434042	1.31564	1.15964	0.166992		0.861002	0.0640119	0.118029	0.445369	0.347681	1.14145	0.141612					Xylulokinase homolog (H. influenzae)	kinase activity	carbohydrate metabolism
AKIP	54998	NM_017900	8923564		1.11791	1.18887	1.64136	0.283953	1.31605	1.1613	0.091655		0.160807	0.249591	0.714889	0.297599	0.375095	1.22394	0.0645642					Aurora-A kinase interacting protein	protein binding	negative regulation of mitosis	nucleus
JJAZ1	23512	NM_015355	15149469		0.866356	1.30843	1.77454	0.454146	1.31644	1.16291	0.175195		-0.206968	0.387835	0.827446	0.519144	0.336104	1.10662	0.176783					Suppressor of zeste 12 homolog (Drosophila)	nucleic acid binding	chromatin modification	nucleus
USP21	27005	NM_012475	21265127		1.23272	1.07343	1.65053	0.29804	1.31889	1.17289	0.0980067		0.301842	0.102234	0.722925	0.316863	0.375667	1.22566	0.0731105					Ubiquitin specific protease 21	cysteine-type endopeptidase activity	ubiquitin cycle	cellular component unknown
PPP2R1B	5519	NM_181699	124269711		1.26781	1.08837	1.60188	0.26061	1.31935	1.17477	0.0771206		0.342339	0.122163	0.679768	0.28085	0.381424	1.24298	0.0551319					Protein phosphatase 2 (formerly 2A), regulatory subunit A (PR 65), beta isoform	antigen binding	RNA splicing	cytosol						sensitive
RAN	5901	NM_006325	6042206		1.19631	1.66985	1.0923	0.307851	1.31949	1.17532	0.103002		0.258588	0.739723	0.12737	0.322409	0.375227	1.22433	0.0757678					RAN, member RAS oncogene family	GTP binding	DNA metabolism	colocalizes_with chromatin									sensitivity to DSB		3
PRDM9	56979	NM_020227	147905619		0.992945	1.20249	1.76464	0.399047	1.32003	1.17751	0.148516		-0.0102143	0.266028	0.819373	0.422437	0.358396	1.17369	0.126827					PR domain containing 9	DNA binding	regulation of transcription, DNA-dependent	nucleus
PARP4	143	NM_006437	112789549		0.911595	1.121	1.92789	0.536625	1.32016	1.17806	0.205294		-0.133535	0.164781	0.947025	0.558049	0.32609	1.07649	0.196383					Poly (ADP-ribose) polymerase family, member 4	DNA binding	DNA repair	nucleus								Medium
POLA	5422	NM_016937	106507300		1.0344	1.30426	1.63519	0.300912	1.32462	1.19621	0.0967822		0.0487924	0.383232	0.709457	0.330341	0.380494	1.24018	0.0775003					Polymerase (DNA directed), alpha	3'-5' exonuclease activity	DNA replication	nucleus						sensitive						8
ADP-GK	83440	NM_031284	31542508		1.05201	1.34749	1.57692	0.263145	1.32547	1.1997	0.0759202		0.0731488	0.430276	0.657107	0.294392	0.386844	1.25929	0.0595523					ADP-dependent glucokinase
DDX48	9775	NM_014740	7661919		0.732518	1.71346	1.53681	0.522868	1.3276	1.20835	0.195762		-0.449065	0.776916	0.619936	0.667137	0.315929	1.04591	0.236759					DEAD (Asp-Glu-Ala-Asp) box polypeptide 48	ATP binding	rRNA processing	nucleus						sensitive			sensitivity to DSB		4
U5-200KD	23020	NM_014014	40217846		1.24259	1.41498	1.32868	0.0861953	1.32875	1.21306	0.00129867		0.313355	0.500786	0.409994	0.0937309	0.408045	1.32308	0.000519035					Activating signal cointegrator 1 complex subunit 3-like 1	ATP binding	RNA splicing	spliceosome complex						resistant			sensitivity to DSB, decreased HR
TTK	7272	NM_003318	34303964		1.62728	1.13435	1.23489	0.260467	1.33217	1.22699	0.0717326		0.702462	0.181867	0.304379	0.272182	0.396236	1.28755	0.0474453					TTK protein kinase	ATP binding	mitotic spindle checkpoint	spindle									decreased HR, sensitivity to DSB
DLG7	9787	NM_014750	21361644		1.51936	1.11961	1.35802	0.20111	1.33233	1.22762	0.0399727		0.603462	0.162991	0.441501	0.222791	0.402651	1.30685	0.0264213					Discs, large homolog 7 (Drosophila)	molecular function unknown	cell-cell signaling	cellular component unknown	1
ZCCHC11	23318	NM_001009882	57863249		1.94699	0.973269	1.07752	0.534628	1.33259	1.2287	0.197133		0.961243	-0.0390895	0.107721	0.540173	0.343292	1.12824	0.180622									1
FLJ22405	64419	NM_022485	117938273		2.62755	0.503819	0.868678	1.13556	1.33335	1.23178	0.331098		1.39372	-0.989024	-0.203107	1.21415	0.0671955	0.297492	0.454961					Hypothetical protein FLJ22405	phosphoprotein phosphatase activity	protein amino acid dephosphorylation												2
XRN2	22803	NM_012255	51702528		1.94981	1.03058	1.01971	0.533882	1.33337	1.23185	0.19641		0.963331	0.0434606	0.0281537	0.535561	0.344982	1.13333	0.178064					5'-3' exoribonuclease 2	5'-3' exoribonuclease activity	DNA recombination	nucleus												8
MSH3	4437	NM_002439	68303634		1.10002	0.82661	2.07371	0.655503	1.33345	1.23218	0.236053		0.137528	-0.274721	1.05222	0.679138	0.305008	1.01305	0.246427					MutS homolog 3 (E. coli)	ATP binding	mismatch repair		1	0							sensitivity to DSB
NRK	203447	NM_198465	118600962		1.6625	0.862424	1.48751	0.420608	1.33748	1.24859	0.148488		0.73335	-0.213531	0.572897	0.506754	0.364239	1.19127	0.157658					Nik related kinase	ATP binding	protein amino acid phosphorylation
ZDHHC2	51201	NM_016353	142365263		2.14306	0.795355	1.07766	0.710762	1.33869	1.25354	0.248425		1.09967	-0.33033	0.107899	0.73264	0.292414	0.975155	0.267818					Zinc finger, DHHC domain containing 2	metal ion binding		integral to membrane									sensitivity to DSB
ATM	472	NM_138292	73486662		1.18295	1.1653	1.66785	0.285188	1.3387	1.25356	0.0821814		0.242384	0.220697	0.737986	0.292597	0.400356	1.29994	0.0550007					Ataxia telangiectasia mutated (includes complementation groups A, C and D)	DNA binding	DNA repair	intracellular	3	2				validated sensitive (3 shRNAs)
SUMO3	6612	NM_006936	48928057		1.15786	2.01853	0.840056	0.60972	1.33881	1.25404	0.219038		0.211455	1.0133	-0.251443	0.639898	0.324439	1.07151	0.223937					SMT3 suppressor of mif two 3 homolog 3 (yeast)		ubiquitin cycle	kinetochore							resistant
PPP2CZ	333926	NM_005167	65506327		1.91591	1.02998	1.07408	0.499249	1.33999	1.25882	0.1796		0.938029	0.0426124	0.103099	0.500422	0.361247	1.18227	0.156743					Protein phosphatase 1J (PP2C domain containing)	catalytic activity						sensitive
STK32C	282974	NM_173575	32455268		1.08316	1.84923	1.09024	0.440261	1.34088	1.26245	0.155149		0.115252	0.886925	0.124644	0.442839	0.375607	1.22548	0.12747					Serine/threonine kinase 32C	ATP binding	protein amino acid phosphorylation
MET	4233	NM_000245	42741654		1.78596	1.09242	1.15138	0.384528	1.34325	1.27213	0.129116		0.836702	0.127533	0.203359	0.3894	0.389198	1.26637	0.0998381					Met proto-oncogene (hepatocyte growth factor receptor)	ATP binding	cell proliferation	integral to plasma membrane
NEIL1	79661	NM_024608	13375816		1.42245	0.909894	1.69843	0.400139	1.34359	1.2735	0.136079		0.508381	-0.13623	0.7642	0.463994	0.378784	1.23504	0.134463					Nei endonuclease VIII-like 1 (E. coli)	DNA binding	DNA repair	nucleus
USP43	124739	NM_153210	148612810		1.42423	1.45689	1.16162	0.161873	1.34758	1.28974	0.018417		0.510181	0.54289	0.216135	0.179955	0.423069	1.36828	0.0106142					Ubiquitin specific protease 43	cysteine-type endopeptidase activity	ubiquitin cycle
KIAA0999	23387	NM_025164	39812204		1.3936	1.73687	0.926674	0.406668	1.35238	1.3093	0.134494		0.478814	0.796489	-0.109867	0.459881	0.388479	1.26421	0.128614					KIAA0999 protein	ATP binding	protein amino acid phosphorylation
ARK5	9891	NM_014840	7662169		1.23732	1.18673	1.63702	0.24667	1.35369	1.31463	0.0568619		0.307218	0.246994	0.711071	0.252353	0.421761	1.36435	0.0340339					AMP-activated protein kinase family member 5	ATP binding	protein amino acid phosphorylation												2
HDAC7A	51564	NM_001098416	148539869		2.63768	0.596064	0.830997	1.1171	1.35491	1.31962	0.318955		1.39927	-0.746461	-0.267086	1.12625	0.128574	0.482175	0.419099					Histone deacetylase 7A	histone deacetylase activity	B cell differentiation	cytoplasm
APEX1	328	NM_001641	18375500		1.20153	1.56589	1.29996	0.188489	1.35579	1.3232	0.0282686		0.26487	0.646983	0.37847	0.196221	0.430108	1.38946	0.0142118					APEX nuclease (multifunctional DNA repair enzyme) 1	3'-5' exonuclease activity	base-excision repair	endoplasmic reticulum						resistant						2
SENP7	57337	NM_001077203	116174735		0.883423	2.19091	1.01219	0.720589	1.36217	1.34919	0.238272		-0.178823	1.13153	0.0174772	0.706715	0.323395	1.06838	0.243534					SUMO1/sentrin specific protease 7	cysteine-type peptidase activity	protein sumoylation	nucleus						sensitive			sensitivity to DSB
FBXO5	26271	NM_012177	15812190		2.16696	0.959985	0.968553	0.694385	1.36516	1.36138	0.229605		1.11567	-0.0589155	-0.0460978	0.674478	0.336886	1.10897	0.227239					F-box protein 5	ubiquitin conjugating enzyme activity	proteolysis and peptidolysis										sensitivity to DSB
NDRG1	10397	NM_006096	37655182		1.42604	0.886239	1.78449	0.452168	1.36559	1.36311	0.147169		0.512015	-0.174233	0.835514	0.515619	0.391099	1.27209	0.148357					N-myc downstream regulated gene 1	catalytic activity	cell differentiation	nucleus									sensitivity to DSB		4
U5-116KD	9343	NM_004247	41152055		1.39455	1.45775	1.24728	0.107999	1.36653	1.36693	0.00240866		0.479805	0.543745	0.318784	0.115919	0.447444	1.44163	0.000871644					U5 snRNP-specific protein, 116 kD	GTP binding	RNA splicing	spliceosome complex	1										3	35
MUS81	80198	NM_025128	156151412		0.98667	1.01199	2.10499	0.638481	1.36788	1.37245	0.211959		-0.0193607	0.0171904	1.07382	0.620863	0.357215	1.17014	0.200414					MUS81 endonuclease homolog (yeast)	crossover junction endodeoxyribonuclease activity	DNA metabolism	nucleus
CUL3	8452	NM_003590	45827792		2.10926	1.17007	0.824471	0.664857	1.36793	1.37265	0.21977		1.07674	0.226591	-0.27846	0.684883	0.341623	1.12322	0.227647					Cullin 3		G1/S transition of mitotic cell cycle	nucleus
DUT	1854	NM_001025249	70906443		1.71455	1.33944	1.05225	0.332124	1.36875	1.37597	0.0929779		0.777832	0.421633	0.0734747	0.352187	0.424313	1.37203	0.0727258					DUTP pyrophosphatase	dUTP diphosphatase activity	DNA replication	mitochondrion
LPIN3	64900	NM_022896	74271887		1.27554	1.13985	1.69703	0.290547	1.37081	1.38435	0.0725763		0.351104	0.188848	0.763008	0.295988	0.43432	1.40214	0.0480619
PRKWNK1	65125	NM_018979	148612808		2.10166	1.02277	0.988183	0.633118	1.37087	1.38462	0.20875		1.07153	0.0324785	-0.0171497	0.614723	0.362286	1.18539	0.195883					WNK lysine deficient protein kinase 1	ATP binding	ion transport	cytoplasm	1
UHMK1	127933	NM_175866	142371699		1.57839	1.52664	1.02902	0.303347	1.37802	1.41373	0.0760616		0.658455	0.610364	0.0412706	0.343292	0.436696	1.40929	0.0657522														resistant
ASB2	51676	NM_016150	22208962		1.32375	1.19074	1.63936	0.230421	1.38462	1.44062	0.0406944		0.404636	0.251859	0.713135	0.234978	0.456543	1.46901	0.0226773					Ankyrin repeat and SOCS box-containing 2		intracellular signaling cascade
ANAPC11	51529	NM_001002245	50409795		1.39992	0.932295	1.86256	0.465136	1.39826	1.49617	0.136882		0.48534	-0.101142	0.897289	0.501751	0.427162	1.3806	0.128347					APC11 anaphase promoting complex subunit 11 homolog (yeast)	contributes_to ubiquitin-protein ligase activity	cell cycle	anaphase-promoting complex									resistance to DSB
DKFZP434C212	26130	NM_015635	51093831		1.91782	1.07511	1.21358	0.451901	1.40217	1.51212	0.130036		0.939469	0.104487	0.279274	0.440379	0.441077	1.42247	0.101166									1
NEIL3	55247	NM_018248	157388968		1.43808	1.02405	1.75861	0.36827	1.40691	1.53143	0.094286		0.524145	0.0342835	0.814433	0.394306	0.45762	1.47225	0.0791472					Nei endonuclease VIII-like 3 (E. coli)	DNA binding	DNA repair	nucleus
MSH6	2956	NM_000179	157426894		1.78648	1.03923	1.41059	0.373623	1.4121	1.55256	0.0946254		0.837116	0.0555205	0.496302	0.391862	0.462979	1.48837	0.0767625					MutS homolog 6 (E. coli)	ATP binding	mismatch repair	nucleus	1	0
STK17A	9263	NM_004760	109255244		1.30521	1.69779	1.23604	0.249037	1.41301	1.55628	0.0422268		0.384284	0.763658	0.305725	0.244881	0.484556	1.55329	0.0222533		resistance			Serine/threonine kinase 17a (apoptosis-inducing)	ATP binding	apoptosis	nucleus							sensitive
ACP5	54	NM_001611	161377449		2.01667	1.27877	0.947974	0.547119	1.41447	1.56222	0.159392		1.01198	0.354758	-0.0770801	0.548401	0.429885	1.38879	0.143311					Acid phosphatase 5, tartrate resistant	acid phosphatase activity		integral to membrane
HDAC8	55869	NM_018486	8923768		2.35003	0.765242	1.15319	0.826083	1.42282	1.59623	0.234693		1.23268	-0.386012	0.205631	0.819047	0.350766	1.15073	0.256814					Histone deacetylase 8	histone deacetylase activity	chromatin assembly or disassembly	cytoplasm							sensitive
SMARCAL1	50485	NM_014140	21071059		0.906865	2.19452	1.17052	0.680214	1.42397	1.6009	0.196668		-0.14104	1.13391	0.227146	0.656158	0.40667	1.31894	0.187287					SWI/SNF related, matrix associated, actin dependent regulator of chromatin, subfamily a-like 1
DYRK1A	1859	NM_130438	116734673		1.82686	1.24321	1.20263	0.349272	1.42424	1.60199	0.080545		0.869366	0.314076	0.266196	0.335274	0.483212	1.54925	0.0518504		resistance			Dual-specificity tyrosine-(Y)-phosphorylation regulated kinase 1A	ATP binding	neurogenesis	nucleus
RIOK2	55781	NM_018343	8922904		1.93337	1.17649	1.20135	0.429988	1.43707	1.65427	0.107795		0.951117	0.234487	0.264657	0.405318	0.483421	1.54988	0.0760389					RIO kinase 2 (yeast)	ATP binding									sensitive
MX2	4600	NM_002463	11342663		1.29184	1.34276	1.67796	0.209777	1.43752	1.6561	0.0231627		0.369426	0.425202	0.746707	0.203641	0.513779	1.64122	0.00954369		resistance			Myxovirus (influenza virus) resistance 2 (mouse)	GTP binding	immune response	cytoplasm						validated sensitive					3
DFFB	1677	NM_004402	51988888		2.01398	1.22318	1.07665	0.504222	1.43794	1.65781	0.134514		1.01005	0.290636	0.10655	0.477452	0.469079	1.50673	0.105046					DNA fragmentation factor, 40kDa, beta polypeptide (caspase-activated DNase)	caspase-activated deoxyribonuclease activity	DNA fragmentation during apoptosis	cytosol									resistance to DSB
EZH2	2146	NM_152998	23510383		1.72609	1.26392	1.32606	0.250827	1.43869	1.66086	0.0377539		0.787506	0.337902	0.407146	0.242079	0.510852	1.63242	0.0187039		resistance			Enhancer of zeste homolog 2 (Drosophila)	DNA binding	establishment and/or maintenance of chromatin architecture	nucleus						sensitive
FLJ22054	79612	NM_018527	33356129		1.11796	0.995421	2.20324	0.664791	1.43887	1.66161	0.185568		0.160862	-0.00662104	1.13963	0.619128	0.431289	1.39302	0.165411					NMDA receptor regulated 1-like	contributes_to acetyltransferase activity	N-terminal protein amino acid acetylation	cytoplasm						resistant
AK7	122481	NM_152327	148727332		0.948553	1.90258	1.46673	0.477603	1.43929	1.6633	0.124515		-0.0761999	0.927954	0.552602	0.50738	0.468119	1.50384	0.115451					Adenylate kinase 7	ATP binding												sensitive
NLK	51701	NM_016231	7706444		0.623299	1.88076	1.82186	0.709603	1.44197	1.67424	0.196796		-0.682003	0.911314	0.865411	0.906942	0.364907	1.19328	0.268665					Nemo like kinase	ATP binding	negative regulation of Wnt receptor signaling pathway	nucleus
EHMT2	10919	NM_025256	156142198		1.25417	1.36264	1.72208	0.244911	1.4463	1.69186	0.0342118		0.326737	0.446409	0.784148	0.237211	0.519098	1.65723	0.0167141		resistance							1								resistance to DSB
SSB	6741	NM_003142	142386672		1.1206	1.94589	1.28984	0.435921	1.45211	1.71552	0.104695		0.164267	0.960431	0.367187	0.413721	0.497295	1.59163	0.0753441					Sjogren syndrome antigen B (autoantigen La)	mRNA binding	RNA processing	cytoplasm
PPM1L	151742	NM_139245	63003904		2.0712	1.41834	0.871738	0.600514	1.45376	1.72225	0.159934		1.05047	0.504201	-0.198033	0.625871	0.452211	1.45597	0.158969					Protein phosphatase 1 (formerly 2C)-like	catalytic activity	protein amino acid dephosphorylation	protein serine/threonine phosphatase complex								Medium
MCM7	4176	NM_005916	33469967		1.21316	1.024	2.12426	0.588284	1.45381	1.72246	0.156085		0.278773	0.0342162	1.08696	0.550947	0.466651	1.49942	0.13022					MCM7 minichromosome maintenance deficient 7 (S. cerevisiae)	ATP binding	DNA replication	chromatin	1	0							resistance to DSB
DNAJA2	10294	NM_005880	156142193		1.61894	1.56588	1.18025	0.239437	1.45502	1.7274	0.0308514		0.695049	0.646975	0.239089	0.250527	0.527037	1.68112	0.0193576		resistance			DnaJ (Hsp40) homolog, subfamily A, member 2	heat shock protein binding	G1 phase of mitotic cell cycle	membrane
SPAST	6683	NM_199436	40806169		1.23607	2.15128	0.989559	0.612094	1.45897	1.74348	0.161377		0.305764	1.10519	-0.015142	0.576949	0.465272	1.49527	0.138968
FKBP5	2289	NM_004117	17149847		2.59799	0.797319	0.984535	0.990007	1.45995	1.74746	0.252963		1.37739	-0.326771	-0.0224849	0.908885	0.342713	1.1265	0.2797					FK506 binding protein 5	FK506 binding	protein folding	nucleus	1								resistance to DSB
ERBB2	2064	NM_004448	54792095		1.01684	1.83144	1.5385	0.412617	1.46226	1.75688	0.0928551		0.0240929	0.872979	0.621523	0.436035	0.506198	1.61841	0.0804699		resistance			V-erb-b2 erythroblastic leukemia viral oncogene homolog 2, neuro/glioblastoma derived oncogene homolog (avian)	ATP binding	cell proliferation	extracellular region									resistance to DSB
MCM3	4172	NM_002388	33356548		1.34472	2.06462	0.980168	0.551846	1.46317	1.76059	0.140709		0.427305	1.04588	-0.0288996	0.539429	0.481428	1.54388	0.121423					MCM3 minichromosome maintenance deficient 3 (S. cerevisiae)	ATP binding	DNA replication	alpha DNA polymerase:primase complex	2	0				resistant
WEE1	7465	NM_003390	19718775		1.92853	1.52905	0.946265	0.493973	1.46795	1.78004	0.119656		0.947499	0.612632	-0.0796835	0.523854	0.493483	1.58015	0.112541					WEE1 homolog (S. pombe)	ATP binding	cytokinesis	nucleus						sensitive		Medium	sensitivity to DSB
C6ORF11	9277	NM_005452	39725662		1.99531	1.31884	1.09158	0.470103	1.46858	1.7826	0.111226		0.996611	0.399268	0.126419	0.445066	0.507433	1.62213	0.0830971					Chromosome 6 open reading frame 11	molecular function unknown	biological process unknown	cellular component unknown
HELIC1	10973	NM_022091	76880492		1.18414	1.189	2.06544	0.507421	1.47953	1.82722	0.120126		0.243838	0.249755	1.04645	0.46169	0.513348	1.63993	0.0869094					DJ467N11.1 protein	ATP binding	regulation of transcription, DNA-dependent
HERC6	55008	NM_017912	61563741		1.63403	1.51416	1.29801	0.170295	1.48207	1.83756	0.00823565		0.708436	0.598521	0.3763	0.169203	0.561086	1.78357	0.00278966		resistance			Hect domain and RLD 6	catalytic activity	ubiquitin cycle	intracellular						resistant
USP22	23326	NM_015276	150010638		1.88351	1.31212	1.26174	0.345356	1.48579	1.85273	0.0622987		0.913425	0.391903	0.335412	0.318662	0.546913	1.74092	0.0357801		resistance			Ubiquitin specific protease 22	cysteine-type endopeptidase activity	ubiquitin cycle							sensitive
USP53	54532	NM_019050	148539599		1.78259	1.55631	1.12147	0.335995	1.48679	1.8568	0.0588002		0.833974	0.638126	0.165397	0.343711	0.545832	1.73767	0.0432381		resistance
STK32B	55351	NM_018401	8923753		1.22671	2.07418	1.17411	0.505154	1.49167	1.87667	0.115279		0.294796	1.05254	0.231571	0.45683	0.526303	1.67891	0.0820542					Serine/threonine kinase 32B
RRM2	6241	NM_001034	4557844		1.76053	1.65885	1.06556	0.375346	1.49498	1.89015	0.0705063		0.816008	0.730181	0.0916131	0.395787	0.545934	1.73798	0.0588431		resistance			Ribonucleotide reductase M2 polypeptide	oxidoreductase activity	DNA replication	cytoplasm						resistant			sensitivity to DSB		4
ADCK2	90956	NM_052853	32261306		1.37538	1.37589	1.73694	0.208601	1.49607	1.8946	0.0164716		0.459834	0.46036	0.79655	0.194251	0.572248	1.81715	0.00540237		resistance			AarF domain containing kinase 2														2
SLU7	10569	NM_006425	119393888		1.30613	1.90079	1.28279	0.35026	1.49657	1.89663	0.0615389		0.385299	0.926599	0.359283	0.320294	0.55706	1.77145	0.034867		resistance			Step II splicing factor SLU7	nucleic acid binding	mRNA processing	nucleus									decreased HR, sensitivity to DSB		4
WRN	7486	NM_000553	110735438		2.26594	1.13175	1.09331	0.666199	1.497	1.89839	0.162377		1.18011	0.178557	0.128702	0.593163	0.49579	1.5871	0.133184					Werner syndrome	3'-5' exonuclease activity	DNA metabolism	nucleus	2	0							resistance to DSB			11
GSG2	83903	NM_031965	56790918		1.97313	1.14006	1.38414	0.428271	1.49911	1.90698	0.0874376		0.980488	0.189112	0.468987	0.401298	0.546196	1.73876	0.0604618		resistance			Germ cell associated 2 (haspin)	ATP binding	protein amino acid phosphorylation	nucleus	1					resistant
FLJ10774	55226	NM_024662	13399321		1.67167	1.08593	1.74071	0.359766	1.49944	1.90831	0.0641273		0.74129	0.118931	0.799673	0.377304	0.553298	1.76013	0.0519411		resistance			N-acetyltransferase-like protein	ATP binding	biological process unknown	nucleus									sensitivity to DSB
PPP1CC	5501	NM_002710	4506006		1.76295	1.23915	1.5029	0.261902	1.50167	1.91739	0.0314239		0.81799	0.309348	0.58775	0.254701	0.571696	1.81549	0.0165968		resistance			Protein phosphatase 1, catalytic subunit, gamma isoform	hydrolase activity	carbohydrate metabolism								sensitive					5
MLL3	58508	NM_170606	91718901		1.89199	1.1607	1.49343	0.366136	1.51537	1.97322	0.0626983		0.919901	0.214995	0.578628	0.352512	0.571175	1.81392	0.0419151		resistance			B melanoma antigen family, member 4	ATP binding	ATP synthesis coupled proton transport	nucleus							resistant		sensitivity to DSB
HUMAUANTIG	29889	NM_013285	7019418		1.33793	1.89421	1.31581	0.32774	1.51598	1.97571	0.0500826		0.420002	0.921596	0.395952	0.296782	0.579183	1.83802	0.0260116		resistance			Guanine nucleotide binding protein-like 2 (nucleolar)	GTP binding	ribosome biogenesis	nucleus							sensitive
WBP11	51729	NM_016312	18375679		2.25936	1.39947	0.949385	0.665585	1.53607	2.05753	0.148319		1.17591	0.484879	-0.0749355	0.626571	0.528619	1.68588	0.132145					WW domain binding protein 11	single-stranded DNA binding		nucleus									decreased HR		4
SPEG	10290	NM_005876	37577150		1.42401	1.96385	1.33367	0.340762	1.57384	2.2114	0.0443184		0.509956	0.973685	0.415407	0.298791	0.633016	2	0.0215942		resistance			Aortic preferentially expressed gene 1	ATP binding	muscle development	nucleus	1
ANAPC2	29882	NM_013366	41327747		1.6883	0.86431	2.18981	0.669258	1.58081	2.23977	0.135104		0.755573	-0.21038	1.13081	0.691936	0.558667	1.77629	0.140454					Anaphase promoting complex subunit 2	ubiquitin-protein ligase activity	G1 phase of mitotic cell cycle
FRAP1	2475	NM_004958	19924298		2.09565	1.15094	1.50255	0.477471	1.58305	2.24889	0.0816618		1.0674	0.202814	0.587414	0.433168	0.619209	1.95845	0.0563609		resistance			FK506 binding protein 12-rapamycin associated protein 1	binding	DNA recombination	phosphoinositide 3-kinase complex						resistant
VRK1	7443	NM_003384	71164882		1.99508	1.3929	1.37119	0.354103	1.58639	2.2625	0.0461385		0.996447	0.47809	0.455429	0.306025	0.643322	2.03101	0.0223364		resistance			Vaccinia related kinase 1	ATP binding	protein amino acid phosphorylation
AURKA	6790	NM_198437	38327571		1.72991	1.45376	1.61976	0.139017	1.60114	2.3226	0.00122752		0.7907	0.539785	0.695782	0.12669	0.675422	2.1276	0.000138765		resistance																	4
EDD1	51366	NM_015902	41352716		0.884727	3.04524	0.894119	1.24467	1.60803	2.35064	0.24342		-0.176696	1.60655	-0.16146	1.02519	0.4228	1.36748	0.26549					E3 identified by differential display	ligase activity	cell proliferation	nucleus	1
XRCC3	7517	NM_001100118	153946426		2.43218	1.30048	1.12985	0.707806	1.62084	2.40283	0.133335		1.28225	0.379043	0.176137	0.588848	0.612477	1.9382	0.0988707					X-ray repair complementing defective repair in Chinese hamster cells 3	ATP binding	DNA recombination	nucleus	1	0
UGDH	7358	NM_003359	63053519		1.27561	1.64665	1.95534	0.34034	1.62587	2.4233	0.0372255		0.351188	0.719533	0.967418	0.310071	0.67938	2.1395	0.0204638		resistance			UDP-glucose dehydrogenase	UDP-glucose 6-dehydrogenase activity	UDP-glucose metabolism
FNBP1	23048	NM_015033	68348705		3.278	0.605986	0.998878	1.44271	1.62762	2.43046	0.265014		1.71282	-0.722643	-0.00162012	1.25104	0.329518	1.0868	0.337342					Formin binding protein 1	RNA binding	protein biosynthesis	intracellular							sensitive		resistance to DSB
NCOA1	8648	NM_147233	59938782		1.98099	0.96022	1.94602	0.57951	1.62908	2.43638	0.0987927		0.986222	-0.0585627	0.960524	0.595927	0.629394	1.9891	0.0967922		resistance			Nuclear receptor coactivator 1	acyltransferase activity	regulation of transcription, DNA-dependent	nucleus	1		UV/IR
MYST2	11143	NM_007067	34222309		2.22151	1.15134	1.53793	0.541911	1.63693	2.46836	0.0873087		1.15154	0.203316	0.620988	0.475232	0.658615	2.07703	0.0606927		resistance			MYST histone acetyltransferase 2	H3/H4 histone acetyltransferase activity	DNA replication	nucleus	2										2
ANAPC5	51433	NM_016237	34147585		1.27839	1.36068	2.28335	0.557978	1.64081	2.48417	0.0906026		0.354333	0.444325	1.19115	0.459369	0.66327	2.09103	0.0560805		resistance			Anaphase promoting complex subunit 5	binding	G2/M transition of mitotic cell cycle	anaphase-promoting complex						resistant		Medium
NEIL2	252969	NM_145043	21450799		1.56801	1.15915	2.2168	0.533338	1.64799	2.5134	0.082807		0.648933	0.213071	1.14848	0.468063	0.67016	2.11176	0.0571486		resistance			Nei like 2 (E. coli)	DNA binding	DNA repair	nucleus
ARD1	8260	NM_003491	34222259		1.9556	1.0009	2.00566	0.566202	1.65405	2.53812	0.0898426		0.967612	0.00129506	1.00408	0.568722	0.657661	2.07415	0.0839798		resistance			ARD1 homolog A, N-acetyltransferase (S. cerevisiae)	N-acetyltransferase activity	DNA packaging	cytoplasm
CYLD	1540	NM_001042355	109637773		2.17099	1.50138	1.32732	0.44543	1.66656	2.58907	0.0575379		1.11835	0.586285	0.40852	0.369359	0.704386	2.21474	0.0306019		resistance			Cylindromatosis (turban tumor syndrome)	cysteine-type endopeptidase activity	cell cycle	cytoskeleton									sensitivity to DSB
GMPS	8833	NM_003875	53759143		2.55241	1.20812	1.24502	0.765697	1.66852	2.59703	0.134223		1.35186	0.272759	0.316174	0.610873	0.646931	2.04187	0.0966343					Guanine monphosphate synthetase	ATP binding	GMP biosynthesis
EIF2AK4	440275	NM_001013703	65287716		1.43372	1.93822	1.63955	0.253672	1.6705	2.60511	0.0145911		0.519763	0.954735	0.713304	0.217925	0.729267	2.28961	0.00426692		resistance
HECTD1	25831	NM_015382	118498336		2.77098	0.726954	1.54541	1.02875	1.68111	2.64834	0.185035		1.47039	-0.460064	0.627986	0.96783	0.546105	1.73849	0.208012					HECT domain containing 1	ligase activity	ubiquitin cycle	intracellular
WBSCR22	114049	NM_017528	23199994		2.38	1.60056	1.14337	0.625273	1.70798	2.75776	0.0929425		1.25096	0.678579	0.193289	0.529433	0.70761	2.22444	0.0657945		resistance			Williams Beuren syndrome chromosome region 22	S-adenosylmethionine-dependent methyltransferase activity	biological process unknown	nucleus
FLJ23074	80122	NM_001018046	63998897		2.75569	1.04251	1.39174	0.905291	1.72998	2.8474	0.148343		1.46241	0.0600627	0.476892	0.720138	0.666456	2.10062	0.11827					Regulated in COPD kinase	ATP binding	protein amino acid phosphorylation
GSK3A	2931	NM_019884	11995473		3.70387	0.813593	0.96305	1.62727	1.82684	3.24192	0.235888		1.88903	-0.297621	-0.0543169	1.19842	0.512365	1.63697	0.260385					Glycogen synthase kinase 3 alpha	ATP binding	protein amino acid phosphorylation
FN3K	64122	NM_022158	31542792		3.22684	0.978376	1.28042	1.22034	1.82855	3.24889	0.180261		1.69012	-0.0315395	0.356617	0.903052	0.671733	2.1165	0.156776					Fructosamine 3 kinase	fructosamine-3-kinase activity	fructoselysine metabolism	cellular component unknown
SET	6418	NM_003011	142361523		1.58506	2.60895	1.44394	0.635811	1.87932	3.45569	0.0676628		0.664533	1.38347	0.53001	0.458869	0.859338	2.68098	0.0344246		resistance			SET translocation (myeloid leukemia-associated)	histone binding	DNA replication	endoplasmic reticulum
FBXL3A	26224	NM_012158	16306583		3.31218	1.29099	1.07602	1.23369	1.89306	3.51168	0.1682		1.72778	0.368474	0.1057	0.870625	0.733985	2.30381	0.13484					F-box and leucine-rich repeat protein 3	ubiquitin-protein ligase activity	protein ubiquitination	nucleus
GPS1	2873	NM_004127	47078239		3.51839	1.15558	1.03361	1.40071	1.90253	3.55023	0.190242		1.81492	0.208616	0.047692	0.97717	0.690408	2.17269	0.166534					G protein pathway suppressor 1	GTPase inhibitor activity	JNK cascade	signalosome complex	1		UV/IR						decreased HR		4
TBDN100	80155	NM_057175	56549647		1.88717	1.13435	2.93456	0.904113	1.98536	3.88765	0.0991317		0.916225	0.181867	1.55315	0.686216	0.883746	2.75442	0.0722821		resistance			NMDA receptor regulated 1	contributes_to acetyltransferase activity	N-terminal protein amino acid acetylation	cytoplasm
GARNL1	253959	NM_194301	51230411		3.74726	1.40326	0.979132	1.49091	2.04322	4.12332	0.174588		1.90584	0.488779	-0.0304242	1.00223	0.788064	2.46653	0.147643									1
NOP5/NOP58	51602	NM_015934	34222329		1.44677	3.04524	1.68834	0.861648	2.06012	4.19216	0.0824871		0.532835	1.60655	0.755609	0.566659	0.965	2.99891	0.0434481		resistance			Nucleolar protein NOP5/NOP58	snoRNP binding	cell growth	nucleolus
EYA1	2138	NM_172059	26667218		4.19697	0.969007	1.73404	1.68676	2.3	5.1693	0.156709		2.06935	-0.0454211	0.794136	1.06484	0.939354	2.92174	0.12846					Eyes absent homolog 1 (Drosophila)	hydrolase activity	development	nucleus											2
FMR1	2332	NM_002024	50053960		5.04437	1.5496	1.03972	2.17986	2.54456	6.16547	0.172261		2.33468	0.631892	0.056196	1.18479	1.00759	3.12705	0.135067					Fragile X mental retardation 1	mRNA binding	mRNA processing	nucleoplasm

## Sheet: Table S2 Sensitivity Hits
Table S2: siRNA Sensitivity Hits (n=53) of Gemcitibine Screen in MDA-MB-231 Human Triple-Negative Breast Cancer Cells; hits defined as average viability <0.7 & p<0.1, and log2(viability) z-score < -1.5												"ATM and ATR Substrate Analysis…"; Matsuoka et al; Science 25 May 2007			"Prognostic Impact of Vitamin B6…"; Galluzzi et al; Cell Report 30 Autust 2012	"Intrinsic Chemoresistance to Gemcitabine…"; Akada et al; Clinical Cancer Research April 15 2005	"A genetic screen identifies…"; Hurov et al; Genes & Development 2010	"A Genetic Screen Identifies…"; Smogorzewska et al; Molecular Cell July 2010	"A DDR Screen Identifies…"; Cotta-Ramusino et al; Science 10 June 2011	"A genome-wide homologous recombination screen…"; Adamson et al; Nature Cell Biology 2012 February 19	"Synthetic lethal screen identification of…" Whitehurst et al; Nature 12 April 2007	"A Genome-wide siRNA Screen Reveals…"; Paulsen et al; Molecular Cell 31 July 2009	"PRP19 Transforms into…"; Marechal et al; Molecular Cell 2014 Jan 23
siRNA Target	Primary Screen			Secondary Screen			Cross Reference					Table S1: DNA damage regulated pSQ/TQ sites identified in this study. (IP, phosph-antibodies)	Table S3: pSQ/TQ sites of genes implicated in DDR validated as ATM/ATR phosphorylation site	Table S7: pSQ/TQ sites regulated by UV or both UV and IR	Table S1: siRNA cisplatin in A549 (NSCLC) cells, whole genome library	Table 1/2: overexpression assocated with restance/sensitivity to gemcitabine in pancreatic cancer cell lines	Table S1/2: USOS IR whole genome shRNA library	Table S1: USOS MMC whole genome shRNA library	Table S1/2: U2OS Mitotic Index Change in response to IR, siRNA whole genome	Table S1: U2OS DSB-induced HR reporter cell line, siRNA whole genome	Table S3: sensitization to paclitaxel, H1155 (NSCLC), siRNA whole genome	Table S2: signficant increase in gH2AX with siRNA knockdown, whole genome	Table S1: DDR RPA-ssDNA IP, MS analysis
Symbol	Average Treated/Untreated Viability, Normalized to NS=1	P-Value	Log2 Transformation Z-Score	Pass Secondary Screen?	Number siRNA viability<0.8 (out of 4)	Number siRNA p<0.05 (out of 4)	Known DDR or Cell Cycle	Gene Name	GO: Molecular Function	GO: Biological Process	GO: Cellular Component	Number of Putative Sites	Number of Putative Sites	UV Regulation?	Knockdown causes sensitivity/resistance to cisplatin	Overexpression causes resistance of sensitivity to gemcitabine?	Knockdown causes sensitivity/resistance to IR (log2 viability 1.0)	Knockdown causes sensitivity/resistance to MMC (log2viability 1.5)	Knockdown causes IR decrease in mitotic index, strong >8 fold, medium 8-4 fold	Knockdown causes reduced HR, viabiliity sensitivity or resistance to induced DSB	Knockdown causes sensitivity to paclitaxel	Knockdown increases gH2AX, 4=most significant	Peptides in WT IP minus peptides on DDR-null mutant IP
CHK1	0.313066	4.43343e-05	-5.12844				YES	CHK1 checkpoint homolog (S. pombe)	ATP binding	DNA damage checkpoint	condensed nuclear chromosome	1	1						Medium	sensitivity to DSB		4
FN3KRP	0.383945	0.00293099	-4.39874	YES	3	3		Fructosamine-3-kinase-related protein	kinase activity						resistant
CHD5	0.390651	6.08955e-07	-4.01154					Chromodomain helicase DNA binding protein 5	ATP binding	chromatin assembly or disassembly	chromatin	1
RAD1	0.449684	1.06384e-06	-3.38267				YES	RAD1 homolog (S. pombe)	3'-5' exonuclease activity	DNA repair	nucleus									resistance to DSB
MAPKAPK3	0.495817	4.5886e-05	-2.99163	YES	2	1		Mitogen-activated protein kinase-activated protein kinase 3	ATP binding	protein amino acid phosphorylation	nucleus							sensitive
RTEL1	0.533046	5.87776e-06	-2.63915				YES	Tumor necrosis factor receptor superfamily, member 6b, decoy	receptor activity	anti-apoptosis	soluble fraction						sensitive
CDK10	0.540064	0.000828196	-2.63707				YES	Cyclin-dependent kinase (CDC2-like) 10	ATP binding	negative regulation of cell proliferation
ACIN1	0.542746	0.00854623	-2.70994					Apoptotic chromatin condensation inducer 1	ATPase activity	apoptosis	nucleus
FKBP6	0.552175	6.61417e-05	-2.50813	YES	1	3		FK506 binding protein 6, 36kDa	FK506 binding	protein folding									Medium
HUS1	0.556587	0.0999653	-3.24883				YES	HUS1 checkpoint homolog (S. pombe)		DNA damage checkpoint
FBXO21	0.57634	0.0230443	-2.48745	YES	2	2		F-box protein 21	ubiquitin-protein ligase activity	ubiquitin cycle	ubiquitin ligase complex						resistant
PPM1E	0.579294	0.0090602	-2.38623	YES	1	2		Protein phosphatase 1E (PP2C domain containing)	hydrolase activity	protein amino acid dephosphorylation	protein serine/threonine phosphatase complex							sensitive
PTP4A3	0.579415	0.00113553	-2.32045	YES	3	2		Protein tyrosine phosphatase type IVA, member 3	phosphoprotein phosphatase activity	protein amino acid dephosphorylation
NUDT15	0.580589	0.000229049	-2.29493	NO	0	1		Nudix (nucleoside diphosphate linked moiety X)-type motif 15	hydrolase activity
CDC25A	0.584281	0.000105101	-2.26133				YES	Cell division cycle 25A	hydrolase activity	cell proliferation	intracellular
PRKCN (PRKD3)	0.594525	4.60537e-05	-2.1761	YES	4	4		Protein kinase D3	ATP binding	intracellular signaling cascade
LASS2	0.595295	0.0310909	-2.34813	YES	2	2		LAG1 longevity assurance homolog 2 (S. cerevisiae)	transcription factor activity	regulation of transcription, DNA-dependent	integral to membrane
NADK (FLJ13052)	0.610139	0.0433307	-2.3008	YES	2	2		NAD kinase	NAD+ kinase activity	ATP metabolism	cytosol
RRM1	0.612962	0.0796312	-2.56852				YES	Ribonucleotide reductase M1 polypeptide	ATP binding	DNA replication	ribonucleoside-diphosphate reductase complex							resistant		sensitivity to DSB		4
MEN1	0.618467	0.0840562	-2.4002				YES	Multiple endocrine neoplasia I	protein binding	negative regulation of transcription from RNA polymerase II promoter	nucleus	1									sensitive
MLKL (FLJ34389)	0.620993	0.0250613	-2.10431	YES	2	4		Mixed lineage kinase domain-like	ATP binding	protein amino acid phosphorylation
G6PC3	0.62126	0.0278599	-2.11284					Glucose 6 phosphatase, catalytic, 3	hydrolase activity											decreased HR, sensitivity to DSB
CBX4	0.629253	6.09172e-05	-1.92383	YES	1	2		Chromobox homolog 4 (Pc class homolog, Drosophila)	chromatin binding	anti-apoptosis	chromatin
POLE	0.631946	0.0368662	-2.07981				YES	Polymerase (DNA directed), epsilon	3'-5' exonuclease activity	DNA repair	nucleus	1
NEK9	0.632535	0.0377794	-2.09498	YES	2	2	YES	NIMA (never in mitosis gene a)- related kinase 9	ATP binding	cell cycle		1		UV
IKBKG	0.634009	0.0200072	-1.99136					Inhibitor of kappa light polypeptide gene enhancer in B-cells, kinase gamma	signal transducer activity	I-kappaB kinase/NF-kappaB cascade	nucleus
RPP30	0.634965	0.000199287	-1.89367					Ribonuclease P/MRP 30kDa subunit	hydrolase activity	tRNA processing	nucleolar ribonuclease P complex
CHD8	0.639736	0.00744252	-1.91192															resistant
KIAA0377	0.640784	0.00417401	-1.88676					KIAA0377 gene product	acid phosphatase activity
POLI	0.647541	0.0281814	-1.92963				YES	Polymerase (DNA directed) iota	DNA binding	DNA repair	nucleoplasm
PPM1B	0.647651	0.0011391	-1.81768				YES	Protein phosphatase 1B (formerly 2C), magnesium-dependent, beta isoform	hydrolase activity	protein amino acid dephosphorylation	protein serine/threonine phosphatase complex				sensitive
PPIH	0.650487	0.00755744	-1.83335					Peptidyl prolyl isomerase H (cyclophilin H)	cyclosporin A binding	nuclear mRNA splicing, via spliceosome	spliceosome complex
PRPS1	0.651156	0.0677598	-2.05393	NO	0	0		Phosphoribosyl pyrophosphate synthetase 1	kinase activity	nucleoside metabolism								sensitive
PPP2R3A	0.651712	0.0149002	-1.84801					Protein phosphatase 2 (formerly 2A), regulatory subunit B'', alpha	calcium ion binding	protein amino acid dephosphorylation	protein phosphatase type 2A complex
CARM1	0.652074	0.0111044	-1.82577	NO	1	1
SBK1	0.655281	0.00129337	-1.76836	YES	3	2													Strong
CLK3	0.656321	0.00113567	-1.7597					CDC-like kinase 3	ATP binding	protein amino acid phosphorylation	nucleus
METTL3	0.658531	0.0779398	-1.96554					Methyltransferase like 3	RNA binding	RNA methylation	nucleus	1							Medium
CHD7	0.660197	0.0186308	-1.78577	NO	0	1											resistant
CCNO (UNG2)	0.665358	0.00101463	-1.69741				YES	Uracil-DNA glycosylase 2	hydrolase activity, acting on glycosyl bonds	base-excision repair	nucleus									resistance to DSB
GRK7	0.66909	0.0239956	-1.73699					G protein-coupled receptor kinase 7	ATP binding	protein amino acid phosphorylation
HELB	0.671999	0.0451547	-1.78082				YES	Helicase (DNA) B	helicase activity			1
CDC34	0.67301	0.0149472	-1.69787				YES	Cell division cycle 34	ligase activity	DNA replication initiation	nucleus							resistant
FLJ35894	0.677285	0.000154042	-1.59719
CDK12 (CRK7)	0.682733	0.000497614	-1.57536				YES	CDC2-related protein kinase 7	ATP binding	autophosphorylation	nucleus
STK33	0.685122	0.000185607	-1.54983					Serine/threonine kinase 33	ATP binding	protein amino acid phosphorylation
IBRDC2	0.686564	0.0177058	-1.59983					IBR domain containing 2	electron transporter activity	electron transport	integral to membrane											2
CKS2	0.68843	0.0528378	-1.66789	NO	0	2	YES	CDC28 protein kinase regulatory subunit 2	cyclin-dependent protein kinase activity	cell cycle									Medium	resistance to DSB
NRBP2	0.688658	0.0643653	-1.7	NO	0	1		Nuclear receptor binding protein 2	ATP binding	protein amino acid phosphorylation										sensitivity to DSB
NSMCE2 (FLJ32440)	0.689783	0.00565641	-1.55288				YES	Hypothetical protein FLJ32440	zinc ion binding
COIL	0.690487	0.00302813	-1.53903	NO	1	1		Coilin			nucleus									resistance to DSB
PSKH2	0.696586	0.0808899	-1.65408					Protein serine kinase H2	ATP binding	protein amino acid phosphorylation
DKFZP434C131	0.698437	0.0243775	-1.52986

## Sheet: Table S3 Resistance Hits
Table S3: siRNA Resistance Hits (n=34) of Gemcitibine Screen in MDA-MB-231 Human Triple-Negative Breast Cancer Cells; hits defined as average viability >1.3 & p<0.1, and log2(viability) z-score > 1.5								"ATM and ATR Substrate Analysis…"; Matsuoka et al; Science 25 May 2007			"Prognostic Impact of Vitamin B6…"; Galluzzi et al; Cell Report 30 Autust 2012	"Intrinsic Chemoresistance to Gemcitabine…"; Akada et al; Clinical Cancer Research April 15 2005	"A genetic screen identifies…"; Hurov et al; Genes & Development 2010	"A Genetic Screen Identifies…"; Smogorzewska et al; Molecular Cell July 2010	"A DDR Screen Identifies…"; Cotta-Ramusino et al; Science 10 June 2011	"A genome-wide homologous recombination screen…"; Adamson et al; Nature Cell Biology 2012 February 19	"Synthetic lethal screen identification of…" Whitehurst et al; Nature 12 April 2007	"A Genome-wide siRNA Screen Reveals…"; Paulsen et al; Molecular Cell 31 July 2009	"PRP19 Transforms into…"; Marechal et al; Molecular Cell 2014 Jan 23
siRNA Target	Primary Screen			Cross Reference				Table S1: DNA damage regulated pSQ/TQ sites identified in this study. (IP, phosph-antibodies)	Table S3: pSQ/TQ sites of genes implicated in DDR validated as ATM/ATR phosphorylation site	Table S7: pSQ/TQ sites regulated by UV or both UV and IR	Table S1: siRNA cisplatin in A549 (NSCLC) cells, whole genome library	Table 1/2: overexpression assocated with restance/sensitivity to gemcitabine in pancreatic cancer cell lines	Table S1/2: USOS IR whole genome shRNA library	Table S1: USOS MMC whole genome shRNA library	Table S1/2: U2OS Mitotic Index Change in response to IR, siRNA whole genome	Table S1: U2OS DSB-induced HR reporter cell line, siRNA whole genome	Table S3: sensitization to paclitaxel, H1155 (NSCLC), siRNA whole genome	Table S2: signficant increase in gH2AX with siRNA knockdown, whole genome	Table S1: DDR RPA-ssDNA IP, MS analysis
Symbol	Average Treated/Untreated Viability, Normalized to NS=1	Log2 Transformation Z-Score	P-Value	Gene Name	GO: Molecular Function	GO: Biological Process	GO: Cellular Component	Number of Putative Sites	Number of Putative Sites	UV Regulation?	Knockdown causes sensitivity/resistance to cisplatin	Overexpression causes resistance of sensitivity to gemcitabine?	Knockdown causes sensitivity/resistance to IR (log2 viability 1.0)	Knockdown causes sensitivity/resistance to MMC (log2viability 1.5)	Knockdown causes IR decrease in mitotic index, strong >8 fold, medium 8-4 fold	Knockdown causes reduced HR, viabiliity sensitivity or resistance to induced DSB	Knockdown causes sensitivity to paclitaxel	Knockdown increases gH2AX, 4=most significant	Peptides in WT IP minus peptides on DDR-null mutant IP
NOP5/NOP58	2.06012	2.99891	0.0824871	Nucleolar protein NOP5/NOP58	snoRNP binding	cell growth	nucleolus
TBDN100	1.98536	2.75442	0.0991317	NMDA receptor regulated 1	contributes_to acetyltransferase activity	N-terminal protein amino acid acetylation	cytoplasm
SET	1.87932	2.68098	0.0676628	SET translocation (myeloid leukemia-associated)	histone binding	DNA replication	endoplasmic reticulum
WBSCR22	1.70798	2.22444	0.0929425	Williams Beuren syndrome chromosome region 22	S-adenosylmethionine-dependent methyltransferase activity	biological process unknown	nucleus
EIF2AK4	1.6705	2.28961	0.0145911
CYLD	1.66656	2.21474	0.0575379	Cylindromatosis (turban tumor syndrome)	cysteine-type endopeptidase activity	cell cycle	cytoskeleton									sensitivity to DSB
ARD1	1.65405	2.07415	0.0898426	ARD1 homolog A, N-acetyltransferase (S. cerevisiae)	N-acetyltransferase activity	DNA packaging	cytoplasm
NEIL2	1.64799	2.11176	0.082807	Nei like 2 (E. coli)	DNA binding	DNA repair	nucleus
ANAPC5	1.64081	2.09103	0.0906026	Anaphase promoting complex subunit 5	binding	G2/M transition of mitotic cell cycle	anaphase-promoting complex						resistant		Medium
MYST2	1.63693	2.07703	0.0873087	MYST histone acetyltransferase 2	H3/H4 histone acetyltransferase activity	DNA replication	nucleus	2										2
NCOA1	1.62908	1.9891	0.0987927	Nuclear receptor coactivator 1	acyltransferase activity	regulation of transcription, DNA-dependent	nucleus	1		UV/IR
UGDH	1.62587	2.1395	0.0372255	UDP-glucose dehydrogenase	UDP-glucose 6-dehydrogenase activity	UDP-glucose metabolism
AURKA	1.60114	2.1276	0.00122752															4
VRK1	1.58639	2.03101	0.0461385	Vaccinia related kinase 1	ATP binding	protein amino acid phosphorylation
FRAP1	1.58305	1.95845	0.0816618	FK506 binding protein 12-rapamycin associated protein 1	binding	DNA recombination	phosphoinositide 3-kinase complex						resistant
SPEG	1.57384	2	0.0443184	Aortic preferentially expressed gene 1	ATP binding	muscle development	nucleus	1
HUMAUANTIG	1.51598	1.83802	0.0500826	Guanine nucleotide binding protein-like 2 (nucleolar)	GTP binding	ribosome biogenesis	nucleus							sensitive
MLL3	1.51537	1.81392	0.0626983	B melanoma antigen family, member 4	ATP binding	ATP synthesis coupled proton transport	nucleus							resistant		sensitivity to DSB
PPP1CC	1.50167	1.81549	0.0314239	Protein phosphatase 1, catalytic subunit, gamma isoform	hydrolase activity	carbohydrate metabolism								sensitive					5
FLJ10774	1.49944	1.76013	0.0641273	N-acetyltransferase-like protein	ATP binding	biological process unknown	nucleus									sensitivity to DSB
GSG2	1.49911	1.73876	0.0874376	Germ cell associated 2 (haspin)	ATP binding	protein amino acid phosphorylation	nucleus	1					resistant
SLU7	1.49657	1.77145	0.0615389	Step II splicing factor SLU7	nucleic acid binding	mRNA processing	nucleus									decreased HR, sensitivity to DSB		4
ADCK2	1.49607	1.81715	0.0164716	AarF domain containing kinase 2														2
RRM2	1.49498	1.73798	0.0705063	Ribonucleotide reductase M2 polypeptide	oxidoreductase activity	DNA replication	cytoplasm						resistant			sensitivity to DSB		4
USP53	1.48679	1.73767	0.0588002
USP22	1.48579	1.74092	0.0622987	Ubiquitin specific protease 22	cysteine-type endopeptidase activity	ubiquitin cycle							sensitive
HERC6	1.48207	1.78357	0.00823565	Hect domain and RLD 6	catalytic activity	ubiquitin cycle	intracellular						resistant
ERBB2	1.46226	1.61841	0.0928551	V-erb-b2 erythroblastic leukemia viral oncogene homolog 2, neuro/glioblastoma derived oncogene homolog (avian)	ATP binding	cell proliferation	extracellular region									resistance to DSB
DNAJA2	1.45502	1.68112	0.0308514	DnaJ (Hsp40) homolog, subfamily A, member 2	heat shock protein binding	G1 phase of mitotic cell cycle	membrane
EHMT2	1.4463	1.65723	0.0342118					1								resistance to DSB
EZH2	1.43869	1.63242	0.0377539	Enhancer of zeste homolog 2 (Drosophila)	DNA binding	establishment and/or maintenance of chromatin architecture	nucleus						sensitive
MX2	1.43752	1.64122	0.0231627	Myxovirus (influenza virus) resistance 2 (mouse)	GTP binding	immune response	cytoplasm						validated sensitive					3
DYRK1A	1.42424	1.54925	0.080545	Dual-specificity tyrosine-(Y)-phosphorylation regulated kinase 1A	ATP binding	neurogenesis	nucleus
STK17A	1.41301	1.55329	0.0422268	Serine/threonine kinase 17a (apoptosis-inducing)	ATP binding	apoptosis	nucleus							sensitive
